# Supplementary material for: Attractive combinations of female gingival displays, buccal corridor sizes, and facial heights according to orthodontists, dentists, and laypeople of different ages and sexes: a psychometric study
Source: Head Face Med. 2024 Mar 8;20:17. doi: 10.1186/s13005-024-00417-1 (PMC10921605; doi:10.1186/s13005-024-00417-1)
Supplement: Supplementary file 1 — Additional file 1: Appendix 1. The results of the Bonferroni post hoc test after the repeated-measures ANOVA (n = 108 judges × 27 images); this table shows pairwise differences between each two perceptometric images. [file 13005_2024_417_MOESM1_ESM.xlsx]

## Sheet: Bonferroni post hoc test
Appendix 1. The results of the Bonferroni post hoc test after the repeated-measures ANOVA (n = 108 judges × 27 images); this table shows pairwise differences between each two perceptometric images.
(I) Anatomy	(J) Anatomy	Mean Difference (I-J)	SE	P	95% Confidence Interval for Differenceb
					Lower Bound	Upper Bound		Legend of numbers shown in the Bonferroni comparisons
1	2	-0.0740741	0.0626844	1	-0.321421	0.173273		1	long 2mm 25%
	3	-0.185185	0.0745915	1	-0.479516	0.109146		2	short 2mm 25%
	4	-0.324*	0.0668594	0.00149675	-0.587895	-0.0602532		3	short 2mm 20%
	5	-0.361*	0.0896691	0.0371237	-0.714937	-0.0072852		4	long 2mm 20%
	6	-0.370*	0.0868596	0.0152449	-0.71311	-0.0276309		5	normal 2mm 25%
	7	-0.657*	0.0780096	6.27186e-11	-0.965226	-0.349589		6	short 6mm 15%
	8	-0.676*	0.093792	2.97324e-08	-1.04602	-0.305832		7	long 2mm 15%
	9	-0.704*	0.0951027	1.14283e-08	-1.07897	-0.328438		8	short 2mm 2%
	10	-0.750*	0.100298	7.73368e-09	-1.14577	-0.354233		9	normal 2mm 20%
	11	-0.796*	0.103386	2.50922e-09	-1.20425	-0.388344		10	long 6mm 15%
	12	-0.815*	0.102873	8.32409e-10	-1.22074	-0.408886		11	normal 6mm 15%
	13	-0.861*	0.0934497	1.07136e-12	-1.22985	-0.492368		12	long 2mm 2%
	14	-0.907*	0.104035	1.37439e-11	-1.31792	-0.496895		13	short 2mm 15%
	15	-1.093*	0.107311	6.94034e-15	-1.51603	-0.669155		14	short 2mm 10%
	16	-1.185*	0.093162	1.35819e-20	-1.55279	-0.817577		15	long 2mm 10%
	17	-1.194*	0.097083	1.15288e-19	-1.57752	-0.811364		16	short 4mm 15%
	18	-1.222*	0.118644	3.70968e-15	-1.69038	-0.754065		17	normal 2mm 15%
	19	-1.333*	0.107683	7.70416e-20	-1.75824	-0.908425		18	normal 2mm 2%
	20	-1.398*	0.115395	3.0136e-19	-1.85349	-0.942811		19	normal 2mm 10%
	21	-1.417*	0.102009	3.81544e-23	-1.81918	-1.01415		20	short 0mm 15%
	22	-1.472*	0.0997213	5.07767e-25	-1.86571	-1.07873		21	normal 4mm 15%
	23	-1.500*	0.109674	1.0925e-22	-1.93276	-1.06724		22	long 4mm 15%
	24	-1.713*	0.118438	2.21279e-24	-2.18031	-1.24562		23	short 2mm 15%
	25	-1.750*	0.114026	2.99147e-26	-2.19994	-1.30006		24	normal 0mm 15%
	26	-1.926*	0.101651	2.0045e-33	-2.32703	-1.52482		25	long 2mm 15%
	27	-2.102*	0.109231	5.54571e-34	-2.53287	-1.67084		26	normal 2mm 15%
2	1	0.0740741	0.0626844	1	-0.173273	0.321421		27	long 0mm 15%
	3	-0.111111	0.046201	1	-0.293416	0.0711937
	4	-0.25	0.0722062	0.270613	-0.534919	0.034919
	5	-0.287037	0.0744786	0.0697048	-0.580923	0.00684843
	6	-0.296296	0.0803024	0.124549	-0.613162	0.0205692
	7	-0.583*	0.0768507	4.39802e-09	-0.886579	-0.280088
	8	-0.602*	0.0992703	7.1719e-06	-0.993563	-0.210141
	9	-0.630*	0.0888297	5.33366e-08	-0.980143	-0.279116
	10	-0.676*	0.090982	9.85048e-09	-1.03493	-0.31692
	11	-0.722*	0.0937963	2.53785e-09	-1.09233	-0.352111
	12	-0.741*	0.104726	5.73917e-08	-1.15398	-0.327502
	13	-0.787*	0.0853098	1.01223e-12	-1.12366	-0.450413
	14	-0.833*	0.0988861	6.27377e-11	-1.22353	-0.443138
	15	-1.019*	0.104404	6.41066e-14	-1.43049	-0.60655
	16	-1.111*	0.0951701	2.93202e-18	-1.48664	-0.735579
	17	-1.120*	0.099946	3.26982e-17	-1.51475	-0.725993
	18	-1.148*	0.11972	1.51708e-13	-1.62055	-0.675746
	19	-1.259*	0.0978926	6.59809e-21	-1.64553	-0.872984
	20	-1.324*	0.12045	1.01078e-16	-1.79936	-0.848789
	21	-1.343*	0.10204	1.48887e-21	-1.74523	-0.939951
	22	-1.398*	0.0966198	2.13116e-24	-1.7794	-1.0169
	23	-1.426*	0.103757	7.85559e-23	-1.83534	-1.01651
	24	-1.639*	0.113519	2.51249e-24	-2.08682	-1.19095
	25	-1.676*	0.108347	1.67463e-26	-2.10345	-1.2484
	26	-1.852*	0.0991613	6.57664e-33	-2.24313	-1.46057
	27	-2.028*	0.104799	3.4931e-34	-2.4413	-1.61425
3	1	0.185185	0.0745915	1	-0.109146	0.479516
	2	0.111111	0.046201	1	-0.0711937	0.293416
	4	-0.138889	0.0772251	1	-0.443612	0.165834
	5	-0.175926	0.0870945	1	-0.519592	0.167741
	6	-0.185185	0.0922284	1	-0.54911	0.178739
	7	-0.472*	0.0815843	2.52246e-05	-0.794146	-0.150298
	8	-0.491*	0.100617	0.00132093	-0.887766	-0.0937151
	9	-0.519*	0.0896915	2.60393e-05	-0.872433	-0.164604
	10	-0.565*	0.103815	0.000119039	-0.97446	-0.155169
	11	-0.611*	0.109147	5.9034e-05	-1.04179	-0.180429
	12	-0.630*	0.104909	9.5098e-06	-1.04359	-0.215667
	13	-0.676*	0.0819762	1.59241e-10	-0.999396	-0.352456
	14	-0.722*	0.098301	1.48287e-08	-1.11011	-0.334336
	15	-0.907*	0.105686	2.77405e-11	-1.32443	-0.490382
	16	-1.000*	0.10019	1.97699e-14	-1.39534	-0.604659
	17	-1.009*	0.0962209	1.39536e-15	-1.38894	-0.629581
	18	-1.037*	0.124754	1.12863e-10	-1.5293	-0.544771
	19	-1.148*	0.0965077	9.31969e-19	-1.52896	-0.767338
	20	-1.213*	0.122036	2.45702e-14	-1.69451	-0.731419
	21	-1.231*	0.112868	1.54776e-16	-1.67685	-0.786117
	22	-1.287*	0.109319	1.76501e-18	-1.7184	-0.855674
	23	-1.315*	0.104127	2.20207e-20	-1.72569	-0.903938
	24	-1.528*	0.118004	4.32576e-21	-1.99341	-1.06215
	25	-1.565*	0.111064	1.40082e-23	-2.00306	-1.12657
	26	-1.741*	0.102217	1.08164e-29	-2.14408	-1.3374
	27	-1.917*	0.112498	1.04487e-29	-2.36057	-1.47276
4	1	0.324*	0.0668594	0.00149675	0.0602532	0.587895
	2	0.25	0.0722062	0.270613	-0.034919	0.534919
	3	0.138889	0.0772251	1	-0.165834	0.443612
	5	-0.037037	0.0983825	1	-0.425245	0.351171
	6	-0.0462963	0.0915089	1	-0.407382	0.314789
	7	-0.333333	0.0852581	0.0570237	-0.669754	0.00308718
	8	-0.351852	0.0914432	0.071268	-0.712678	0.00897428
	9	-0.37963	0.099946	0.0850038	-0.774007	0.0147477
	10	-0.426*	0.103757	0.0278056	-0.835343	-0.0165089
	11	-0.472*	0.108849	0.0114558	-0.90173	-0.0427145
	12	-0.491*	0.0962209	0.000518521	-0.870419	-0.111062
	13	-0.537*	0.0905981	1.33579e-05	-0.894529	-0.179546
	14	-0.583*	0.106978	0.000112786	-1.00546	-0.161209
	15	-0.769*	0.0926575	1.24065e-10	-1.13414	-0.402901
	16	-0.861*	0.097083	6.40588e-12	-1.24419	-0.478031
	17	-0.870*	0.102827	5.1815e-11	-1.27611	-0.464626
	18	-0.898*	0.117623	3.50302e-09	-1.36228	-0.434018
	19	-1.009*	0.107277	3.92145e-13	-1.43256	-0.585954
	20	-1.074*	0.109835	5.67189e-14	-1.50747	-0.640677
	21	-1.093*	0.105686	3.06557e-15	-1.50962	-0.675567
	22	-1.148*	0.103433	5.77121e-17	-1.55628	-0.740013
	23	-1.176*	0.113801	3.14575e-15	-1.62497	-0.726879
	24	-1.389*	0.115315	4.36242e-19	-1.84391	-0.933867
	25	-1.426*	0.117817	3.22733e-19	-1.89082	-0.961031
	26	-1.602*	0.101852	4.84709e-27	-2.00375	-1.19995
	27	-1.778*	0.116435	4.37758e-26	-2.23722	-1.31834
5	1	0.361*	0.0896691	0.0371237	0.0072852	0.714937
	2	0.287037	0.0744786	0.0697048	-0.00684843	0.580923
	3	0.175926	0.0870945	1	-0.167741	0.519592
	4	0.037037	0.0983825	1	-0.351171	0.425245
	6	-0.00925926	0.0962209	1	-0.388938	0.370419
	7	-0.296296	0.101272	1	-0.695906	0.103313
	8	-0.314815	0.123164	1	-0.800807	0.171177
	9	-0.343*	0.0844033	0.0329994	-0.67564	-0.00954504
	10	-0.388889	0.115315	0.364364	-0.843911	0.0661334
	11	-0.435*	0.110282	0.0499643	-0.870349	-2.16187e-05
	12	-0.453704	0.131151	0.273238	-0.971211	0.0638038
	13	-0.500*	0.0980071	0.000515181	-0.886727	-0.113273
	14	-0.546*	0.128484	0.0159699	-1.05328	-0.03931
	15	-0.731*	0.131955	7.55799e-05	-1.25216	-0.210802
	16	-0.824*	0.109933	7.05309e-09	-1.25786	-0.390289
	17	-0.833*	0.0934882	5.10293e-12	-1.20223	-0.464438
	18	-0.861*	0.138889	3.78849e-06	-1.40915	-0.313069
	19	-0.972*	0.114279	4.15346e-11	-1.42315	-0.52129
	20	-1.037*	0.124058	8.88885e-11	-1.52656	-0.547515
	21	-1.056*	0.113041	5.65008e-13	-1.50161	-0.609505
	22	-1.111*	0.118644	4.90173e-13	-1.57927	-0.642953
	23	-1.139*	0.125812	2.48946e-12	-1.63533	-0.642446
	24	-1.352*	0.123631	1.36807e-16	-1.83969	-0.864015
	25	-1.389*	0.126754	1.21519e-16	-1.88905	-0.888728
	26	-1.565*	0.119327	1.85822e-21	-2.03567	-1.09396
	27	-1.741*	0.122263	6.71779e-24	-2.22318	-1.2583
6	1	0.370*	0.0868596	0.0152449	0.0276309	0.71311
	2	0.296296	0.0803024	0.124549	-0.0205692	0.613162
	3	0.185185	0.0922284	1	-0.178739	0.54911
	4	0.0462963	0.0915089	1	-0.314789	0.407382
	5	0.00925926	0.0962209	1	-0.370419	0.388938
	7	-0.287037	0.106918	1	-0.708925	0.134851
	8	-0.305556	0.111984	1	-0.747433	0.136322
	9	-0.333333	0.107683	0.880392	-0.758242	0.091575
	10	-0.380*	0.0786235	0.00161641	-0.68987	-0.0693888
	11	-0.426*	0.0823711	0.000383621	-0.750954	-0.100897
	12	-0.444444	0.116435	0.0795201	-0.903887	0.014998
	13	-0.491*	0.110457	0.00762532	-0.926592	-0.0548897
	14	-0.537*	0.12579	0.0149388	-1.03339	-0.0406819
	15	-0.722*	0.118279	5.86655e-06	-1.18894	-0.255506
	16	-0.815*	0.0854084	1.96949e-13	-1.15183	-0.477801
	17	-0.824*	0.117541	7.78626e-08	-1.28788	-0.360267
	18	-0.852*	0.123281	1.27568e-07	-1.33831	-0.365398
	19	-0.963*	0.113875	5.40192e-11	-1.4123	-0.513624
	20	-1.028*	0.118735	1.93259e-11	-1.4963	-0.559261
	21	-1.046*	0.0943032	5.93609e-17	-1.41841	-0.674185
	22	-1.102*	0.100999	1.55812e-16	-1.50038	-0.703321
	23	-1.130*	0.104496	2.6137e-16	-1.54196	-0.717298
	24	-1.343*	0.116308	5.79225e-18	-1.80153	-0.883653
	25	-1.380*	0.112953	1.82119e-19	-1.82533	-0.933929
	26	-1.556*	0.112658	5.68168e-23	-2.00009	-1.11102
	27	-1.731*	0.115894	2.1448e-25	-2.18879	-1.27418
7	1	0.657*	0.0780096	6.27186e-11	0.349589	0.965226
	2	0.583*	0.0768507	4.39802e-09	0.280088	0.886579
	3	0.472*	0.0815843	2.52246e-05	0.150298	0.794146
	4	0.333333	0.0852581	0.0570237	-0.00308718	0.669754
	5	0.296296	0.101272	1	-0.103313	0.695906
	6	0.287037	0.106918	1	-0.134851	0.708925
	8	-0.0185185	0.110837	1	-0.45587	0.418833
	9	-0.0462963	0.0856473	1	-0.384252	0.29166
	10	-0.0925926	0.116587	1	-0.552632	0.367447
	11	-0.138889	0.118004	1	-0.604521	0.326744
	12	-0.157407	0.101189	1	-0.556689	0.241874
	13	-0.203704	0.0918628	1	-0.566186	0.158778
	14	-0.25	0.111726	1	-0.69086	0.19086
	15	-0.435*	0.0951153	0.00451343	-0.810501	-0.0598691
	16	-0.528*	0.111208	0.00226794	-0.966596	-0.0889599
	17	-0.537*	0.0836452	1.34241e-06	-0.867093	-0.206981
	18	-0.565*	0.121484	0.00335454	-1.04418	-0.0854524
	19	-0.676*	0.109933	4.8166e-06	-1.10971	-0.242141
	20	-0.741*	0.128475	2.79293e-05	-1.24769	-0.233791
	21	-0.759*	0.11307	3.28159e-07	-1.20542	-0.313097
	22	-0.815*	0.113282	3.18383e-08	-1.26182	-0.367814
	23	-0.843*	0.111755	5.67334e-09	-1.28357	-0.401619
	24	-1.056*	0.113804	7.82413e-13	-1.50462	-0.606495
	25	-1.093*	0.117326	6.44689e-13	-1.55555	-0.629634
	26	-1.269*	0.109758	5.38776e-18	-1.70161	-0.835424
	27	-1.444*	0.107146	2.91588e-22	-1.86723	-1.02166
8	1	0.676*	0.093792	2.97324e-08	0.305832	1.04602
	2	0.602*	0.0992703	7.1719e-06	0.210141	0.993563
	3	0.491*	0.100617	0.00132093	0.0937151	0.887766
	4	0.351852	0.0914432	0.071268	-0.00897428	0.712678
	5	0.314815	0.123164	1	-0.171177	0.800807
	6	0.305556	0.111984	1	-0.136322	0.747433
	7	0.0185185	0.110837	1	-0.418833	0.45587
	9	-0.0277778	0.123732	1	-0.516011	0.460455
	10	-0.0740741	0.125292	1	-0.568465	0.420317
	11	-0.12037	0.128034	1	-0.625582	0.384841
	12	-0.138889	0.0847066	1	-0.473133	0.195355
	13	-0.185185	0.0994517	1	-0.577612	0.207242
	14	-0.231481	0.0739604	0.791477	-0.523322	0.0603592
	15	-0.416667	0.117759	0.209588	-0.881334	0.0480003
	16	-0.509*	0.108878	0.00299584	-0.938883	-0.0796354
	17	-0.519*	0.123748	0.0201928	-1.00682	-0.0302216
	18	-0.546*	0.0952164	3.17278e-05	-0.922011	-0.170582
	19	-0.657*	0.104554	2.5111e-06	-1.06997	-0.244849
	20	-0.722*	0.120454	9.76695e-06	-1.19752	-0.246924
	21	-0.741*	0.125062	1.36475e-05	-1.23422	-0.247259
	22	-0.796*	0.118224	2.97254e-07	-1.2628	-0.329794
	23	-0.824*	0.126751	9.13091e-07	-1.32422	-0.323926
	24	-1.037*	0.134757	2.59364e-09	-1.56878	-0.505297
	25	-1.074*	0.135256	7.50279e-10	-1.60778	-0.540367
	26	-1.250*	0.111726	3.65951e-17	-1.69086	-0.80914
	27	-1.426*	0.129035	7.47515e-17	-1.93509	-0.916767
9	1	0.704*	0.0951027	1.14283e-08	0.328438	1.07897
	2	0.630*	0.0888297	5.33366e-08	0.279116	0.980143
	3	0.519*	0.0896915	2.60393e-05	0.164604	0.872433
	4	0.37963	0.099946	0.0850038	-0.0147477	0.774007
	5	0.343*	0.0844033	0.0329994	0.00954504	0.67564
	6	0.333333	0.107683	0.880392	-0.091575	0.758242
	7	0.0462963	0.0856473	1	-0.29166	0.384252
	8	0.0277778	0.123732	1	-0.460455	0.516011
	10	-0.0462963	0.104737	1	-0.45958	0.366988
	11	-0.0925926	0.108114	1	-0.5192	0.334015
	12	-0.111111	0.123644	1	-0.598999	0.376777
	13	-0.157407	0.09859	1	-0.546434	0.231619
	14	-0.203704	0.128736	1	-0.711686	0.304278
	15	-0.388889	0.125382	0.863808	-0.883633	0.105855
	16	-0.481*	0.107266	0.00636696	-0.904742	-0.0582206
	17	-0.491*	0.0749932	7.46254e-07	-0.786657	-0.194825
	18	-0.519*	0.126514	0.0284894	-1.01773	-0.0193063
	19	-0.630*	0.108159	2.16969e-05	-1.05641	-0.202846
	20	-0.694*	0.120902	3.08167e-05	-1.17151	-0.217378
	21	-0.713*	0.110891	1.28637e-06	-1.15053	-0.275398
	22	-0.769*	0.117378	7.33537e-07	-1.23168	-0.305357
	23	-0.796*	0.11749	2.42528e-07	-1.2599	-0.332691
	24	-1.009*	0.115061	1.06507e-11	-1.46328	-0.555239
	25	-1.046*	0.116473	3.56251e-12	-1.50589	-0.586705
	26	-1.222*	0.111111	9.73144e-17	-1.66066	-0.783788
	27	-1.398*	0.110804	2.30303e-20	-1.83537	-0.960925
10	1	0.750*	0.100298	7.73368e-09	0.354233	1.14577
	2	0.676*	0.090982	9.85048e-09	0.31692	1.03493
	3	0.565*	0.103815	0.000119039	0.155169	0.97446
	4	0.426*	0.103757	0.0278056	0.0165089	0.835343
	5	0.388889	0.115315	0.364364	-0.0661334	0.843911
	6	0.380*	0.0786235	0.00161641	0.0693888	0.68987
	7	0.0925926	0.116587	1	-0.367447	0.552632
	8	0.0740741	0.125292	1	-0.420317	0.568465
	9	0.0462963	0.104737	1	-0.366988	0.45958
	11	-0.0462963	0.070089	1	-0.322861	0.230268
	12	-0.0648148	0.1243	1	-0.555291	0.425662
	13	-0.111111	0.125036	1	-0.604491	0.382269
	14	-0.157407	0.139327	1	-0.707177	0.392362
	15	-0.342593	0.126295	1	-0.840942	0.155757
	16	-0.435*	0.0978066	0.0074302	-0.821121	-0.0492495
	17	-0.444444	0.12979	0.307044	-0.956584	0.0676955
	18	-0.472222	0.143184	0.464167	-1.03721	0.0927676
	19	-0.583*	0.12627	0.00377846	-1.08158	-0.0850842
	20	-0.648*	0.122929	0.000247668	-1.13322	-0.163081
	21	-0.667*	0.0920893	2.52943e-08	-1.03004	-0.303291
	22	-0.722*	0.0850888	4.59406e-11	-1.05797	-0.38647
	23	-0.750*	0.117022	1.41673e-06	-1.21176	-0.288242
	24	-0.963*	0.112345	2.98761e-11	-1.40626	-0.519662
	25	-1.000*	0.108484	1.05346e-12	-1.42807	-0.571932
	26	-1.176*	0.11227	1.50789e-15	-1.61893	-0.73292
	27	-1.352*	0.100462	3.3005e-22	-1.74826	-0.955439
11	1	0.796*	0.103386	2.50922e-09	0.388344	1.20425
	2	0.722*	0.0937963	2.53785e-09	0.352111	1.09233
	3	0.611*	0.109147	5.9034e-05	0.180429	1.04179
	4	0.472*	0.108849	0.0114558	0.0427145	0.90173
	5	0.435*	0.110282	0.0499643	2.16187e-05	0.870349
	6	0.426*	0.0823711	0.000383621	0.100897	0.750954
	7	0.138889	0.118004	1	-0.326744	0.604521
	8	0.12037	0.128034	1	-0.384841	0.625582
	9	0.0925926	0.108114	1	-0.334015	0.5192
	10	0.0462963	0.070089	1	-0.230268	0.322861
	12	-0.0185185	0.130884	1	-0.534976	0.497939
	13	-0.0648148	0.131077	1	-0.582033	0.452403
	14	-0.111111	0.139433	1	-0.6613	0.439078
	15	-0.296296	0.133034	1	-0.821236	0.228643
	16	-0.388889	0.109937	0.210229	-0.822689	0.0449108
	17	-0.398148	0.132173	1	-0.91969	0.123394
	18	-0.425926	0.14303	1	-0.990308	0.138456
	19	-0.537*	0.127158	0.0178006	-1.03879	-0.0352822
	20	-0.602*	0.134766	0.00696505	-1.13363	-0.0700768
	21	-0.620*	0.0981991	2.18335e-06	-1.00785	-0.232886
	22	-0.676*	0.0900259	6.64292e-09	-1.03116	-0.320692
	23	-0.704*	0.12289	3.33619e-05	-1.18862	-0.218791
	24	-0.917*	0.102009	3.50807e-12	-1.31918	-0.514149
	25	-0.954*	0.119408	5.94407e-10	-1.42488	-0.482531
	26	-1.130*	0.103665	1.66394e-16	-1.53868	-0.720578
	27	-1.306*	0.115033	1.58391e-17	-1.75947	-0.851645
12	1	0.815*	0.102873	8.32409e-10	0.408886	1.22074
	2	0.741*	0.104726	5.73917e-08	0.327502	1.15398
	3	0.630*	0.104909	9.5098e-06	0.215667	1.04359
	4	0.491*	0.0962209	0.000518521	0.111062	0.870419
	5	0.453704	0.131151	0.273238	-0.0638038	0.971211
	6	0.444444	0.116435	0.0795201	-0.014998	0.903887
	7	0.157407	0.101189	1	-0.241874	0.556689
	8	0.138889	0.0847066	1	-0.195355	0.473133
	9	0.111111	0.123644	1	-0.376777	0.598999
	10	0.0648148	0.1243	1	-0.425662	0.555291
	11	0.0185185	0.130884	1	-0.497939	0.534976
	13	-0.0462963	0.104737	1	-0.45958	0.366988
	14	-0.0925926	0.0971532	1	-0.47595	0.290765
	15	-0.277778	0.103448	1	-0.685974	0.130419
	16	-0.37037	0.107355	0.281998	-0.793985	0.0532441
	17	-0.37963	0.113716	0.407195	-0.828343	0.069084
	18	-0.407407	0.114716	0.200443	-0.860066	0.0452508
	19	-0.519*	0.113536	0.00466662	-0.966523	-0.0705144
	20	-0.583*	0.126953	0.00417463	-1.08428	-0.0823873
	21	-0.602*	0.125455	0.00183695	-1.09689	-0.106818
	22	-0.657*	0.112526	1.97305e-05	-1.10143	-0.213389
	23	-0.685*	0.130664	0.00028029	-1.20077	-0.169598
	24	-0.898*	0.136679	6.54591e-07	-1.43747	-0.358826
	25	-0.935*	0.129081	2.46061e-08	-1.44453	-0.425842
	26	-1.111*	0.120812	1.17453e-12	-1.58782	-0.634398
	27	-1.287*	0.117705	1.36887e-16	-1.75149	-0.822585
13	1	0.861*	0.0934497	1.07136e-12	0.492368	1.22985
	2	0.787*	0.0853098	1.01223e-12	0.450413	1.12366
	3	0.676*	0.0819762	1.59241e-10	0.352456	0.999396
	4	0.537*	0.0905981	1.33579e-05	0.179546	0.894529
	5	0.500*	0.0980071	0.000515181	0.113273	0.886727
	6	0.491*	0.110457	0.00762532	0.0548897	0.926592
	7	0.203704	0.0918628	1	-0.158778	0.566186
	8	0.185185	0.0994517	1	-0.207242	0.577612
	9	0.157407	0.09859	1	-0.231619	0.546434
	10	0.111111	0.125036	1	-0.382269	0.604491
	11	0.0648148	0.131077	1	-0.452403	0.582033
	12	0.0462963	0.104737	1	-0.366988	0.45958
	14	-0.0462963	0.10556	1	-0.462828	0.370235
	15	-0.231481	0.112098	1	-0.673811	0.210848
	16	-0.324074	0.110717	1	-0.760954	0.112806
	17	-0.333*	0.0810967	0.0272599	-0.653333	-0.0133336
	18	-0.361111	0.119462	1	-0.832495	0.110273
	19	-0.472*	0.0906291	0.0003236	-0.829836	-0.114609
	20	-0.537*	0.111183	0.0016048	-0.975755	-0.0983187
	21	-0.556*	0.123644	0.00625464	-1.04344	-0.0676676
	22	-0.611*	0.12607	0.00149488	-1.10857	-0.113651
	23	-0.639*	0.102291	3.05801e-06	-1.04252	-0.235257
	24	-0.852*	0.114548	9.49375e-09	-1.30385	-0.399856
	25	-0.889*	0.120812	1.40704e-08	-1.3656	-0.412175
	26	-1.065*	0.105469	1.08504e-14	-1.48099	-0.648643
	27	-1.241*	0.11075	3.38526e-17	-1.67775	-0.803732
14	1	0.907*	0.104035	1.37439e-11	0.496895	1.31792
	2	0.833*	0.0988861	6.27377e-11	0.443138	1.22353
	3	0.722*	0.098301	1.48287e-08	0.334336	1.11011
	4	0.583*	0.106978	0.000112786	0.161209	1.00546
	5	0.546*	0.128484	0.0159699	0.03931	1.05328
	6	0.537*	0.12579	0.0149388	0.0406819	1.03339
	7	0.25	0.111726	1	-0.19086	0.69086
	8	0.231481	0.0739604	0.791477	-0.0603592	0.523322
	9	0.203704	0.128736	1	-0.304278	0.711686
	10	0.157407	0.139327	1	-0.392362	0.707177
	11	0.111111	0.139433	1	-0.439078	0.6613
	12	0.0925926	0.0971532	1	-0.290765	0.47595
	13	0.0462963	0.10556	1	-0.370235	0.462828
	15	-0.185185	0.115551	1	-0.641139	0.270768
	16	-0.277778	0.119008	1	-0.747372	0.191817
	17	-0.287037	0.123446	1	-0.774145	0.20007
	18	-0.314815	0.1074	1	-0.738606	0.108976
	19	-0.426*	0.103757	0.0278056	-0.835343	-0.0165089
	20	-0.490741	0.12923	0.085287	-1.00067	0.0191898
	21	-0.509259	0.136397	0.106826	-1.04747	0.0289519
	22	-0.565*	0.130415	0.0117895	-1.07942	-0.0502083
	23	-0.593*	0.12825	0.00376529	-1.09866	-0.08653
	24	-0.806*	0.144986	7.14462e-05	-1.37765	-0.233456
	25	-0.843*	0.13682	4.59973e-06	-1.38247	-0.302715
	26	-1.019*	0.124792	2.44164e-10	-1.51094	-0.5261
	27	-1.194*	0.135738	9.20945e-12	-1.73005	-0.658836
15	1	1.093*	0.107311	6.94034e-15	0.669155	1.51603
	2	1.019*	0.104404	6.41066e-14	0.60655	1.43049
	3	0.907*	0.105686	2.77405e-11	0.490382	1.32443
	4	0.769*	0.0926575	1.24065e-10	0.402901	1.13414
	5	0.731*	0.131955	7.55799e-05	0.210802	1.25216
	6	0.722*	0.118279	5.86655e-06	0.255506	1.18894
	7	0.435*	0.0951153	0.00451343	0.0598691	0.810501
	8	0.416667	0.117759	0.209588	-0.0480003	0.881334
	9	0.388889	0.125382	0.863808	-0.105855	0.883633
	10	0.342593	0.126295	1	-0.155757	0.840942
	11	0.296296	0.133034	1	-0.228643	0.821236
	12	0.277778	0.103448	1	-0.130419	0.685974
	13	0.231481	0.112098	1	-0.210848	0.673811
	14	0.185185	0.115551	1	-0.270768	0.641139
	16	-0.0925926	0.112814	1	-0.537747	0.352562
	17	-0.101852	0.11981	1	-0.57461	0.370907
	18	-0.12963	0.137407	1	-0.671825	0.412565
	19	-0.240741	0.124019	1	-0.73011	0.248628
	20	-0.305556	0.129874	1	-0.818024	0.206913
	21	-0.324074	0.12045	1	-0.799359	0.151211
	22	-0.37963	0.118194	0.611418	-0.846012	0.0867525
	23	-0.407407	0.124136	0.488835	-0.897235	0.0824201
	24	-0.620*	0.13137	0.00249617	-1.13874	-0.101996
	25	-0.657*	0.11997	0.000100177	-1.1308	-0.184016
	26	-0.833*	0.120932	1.3987e-07	-1.31052	-0.356149
	27	-1.009*	0.118031	3.32392e-11	-1.475	-0.54352
16	1	1.185*	0.093162	1.35819e-20	0.817577	1.55279
	2	1.111*	0.0951701	2.93202e-18	0.735579	1.48664
	3	1.000*	0.10019	1.97699e-14	0.604659	1.39534
	4	0.861*	0.097083	6.40588e-12	0.478031	1.24419
	5	0.824*	0.109933	7.05309e-09	0.390289	1.25786
	6	0.815*	0.0854084	1.96949e-13	0.477801	1.15183
	7	0.528*	0.111208	0.00226794	0.0889599	0.966596
	8	0.509*	0.108878	0.00299584	0.0796354	0.938883
	9	0.481*	0.107266	0.00636696	0.0582206	0.904742
	10	0.435*	0.0978066	0.0074302	0.0492495	0.821121
	11	0.388889	0.109937	0.210229	-0.0449108	0.822689
	12	0.37037	0.107355	0.281998	-0.0532441	0.793985
	13	0.324074	0.110717	1	-0.112806	0.760954
	14	0.277778	0.119008	1	-0.191817	0.747372
	15	0.0925926	0.112814	1	-0.352562	0.537747
	17	-0.00925926	0.112012	1	-0.45125	0.432731
	18	-0.037037	0.132817	1	-0.56112	0.487046
	19	-0.148148	0.111485	1	-0.588059	0.291763
	20	-0.212963	0.0976098	1	-0.598122	0.172196
	21	-0.231481	0.104093	1	-0.642222	0.179259
	22	-0.287037	0.102792	1	-0.692643	0.118569
	23	-0.314815	0.100748	0.803999	-0.712359	0.082729
	24	-0.528*	0.124429	0.0166073	-1.01876	-0.0367928
	25	-0.565*	0.121484	0.00335454	-1.04418	-0.0854524
	26	-0.741*	0.107176	1.26593e-07	-1.16365	-0.317834
	27	-0.917*	0.112498	2.61445e-10	-1.36057	-0.472761
17	1	1.194*	0.097083	1.15288e-19	0.811364	1.57752
	2	1.120*	0.099946	3.26982e-17	0.725993	1.51475
	3	1.009*	0.0962209	1.39536e-15	0.629581	1.38894
	4	0.870*	0.102827	5.1815e-11	0.464626	1.27611
	5	0.833*	0.0934882	5.10293e-12	0.464438	1.20223
	6	0.824*	0.117541	7.78626e-08	0.360267	1.28788
	7	0.537*	0.0836452	1.34241e-06	0.206981	0.867093
	8	0.519*	0.123748	0.0201928	0.0302216	1.00682
	9	0.491*	0.0749932	7.46254e-07	0.194825	0.786657
	10	0.444444	0.12979	0.307044	-0.0676955	0.956584
	11	0.398148	0.132173	1	-0.123394	0.91969
	12	0.37963	0.113716	0.407195	-0.069084	0.828343
	13	0.333*	0.0810967	0.0272599	0.0133336	0.653333
	14	0.287037	0.123446	1	-0.20007	0.774145
	15	0.101852	0.11981	1	-0.370907	0.57461
	16	0.00925926	0.112012	1	-0.432731	0.45125
	18	-0.0277778	0.129874	1	-0.540246	0.484691
	19	-0.138889	0.106437	1	-0.55888	0.281102
	20	-0.203704	0.121829	1	-0.684431	0.277023
	21	-0.222222	0.121526	1	-0.701754	0.257309
	22	-0.277778	0.128786	1	-0.785956	0.230401
	23	-0.305556	0.120184	1	-0.77979	0.168678
	24	-0.519*	0.127196	0.0309196	-1.02042	-0.0166146
	25	-0.556*	0.125726	0.00837897	-1.05166	-0.0594518
	26	-0.731*	0.119569	5.56019e-06	-1.20329	-0.259674
	27	-0.907*	0.117326	2.13695e-09	-1.37037	-0.444448
18	1	1.222*	0.118644	3.70968e-15	0.754065	1.69038
	2	1.148*	0.11972	1.51708e-13	0.675746	1.62055
	3	1.037*	0.124754	1.12863e-10	0.544771	1.5293
	4	0.898*	0.117623	3.50302e-09	0.434018	1.36228
	5	0.861*	0.138889	3.78849e-06	0.313069	1.40915
	6	0.852*	0.123281	1.27568e-07	0.365398	1.33831
	7	0.565*	0.121484	0.00335454	0.0854524	1.04418
	8	0.546*	0.0952164	3.17278e-05	0.170582	0.922011
	9	0.519*	0.126514	0.0284894	0.0193063	1.01773
	10	0.472222	0.143184	0.464167	-0.0927676	1.03721
	11	0.425926	0.14303	1	-0.138456	0.990308
	12	0.407407	0.114716	0.200443	-0.0452508	0.860066
	13	0.361111	0.119462	1	-0.110273	0.832495
	14	0.314815	0.1074	1	-0.108976	0.738606
	15	0.12963	0.137407	1	-0.412565	0.671825
	16	0.037037	0.132817	1	-0.487046	0.56112
	17	0.0277778	0.129874	1	-0.484691	0.540246
	19	-0.111111	0.0969716	1	-0.493752	0.271529
	20	-0.175926	0.145206	1	-0.748897	0.397045
	21	-0.194444	0.144388	1	-0.764184	0.375295
	22	-0.25	0.142982	1	-0.814194	0.314194
	23	-0.277778	0.126754	1	-0.777939	0.222383
	24	-0.490741	0.140768	0.249854	-1.0462	0.064718
	25	-0.527778	0.145581	0.155697	-1.10223	0.0466719
	26	-0.704*	0.124985	5.13284e-05	-1.19688	-0.210526
	27	-0.880*	0.152127	2.5912e-05	-1.47991	-0.279352
19	1	1.333*	0.107683	7.70416e-20	0.908425	1.75824
	2	1.259*	0.0978926	6.59809e-21	0.872984	1.64553
	3	1.148*	0.0965077	9.31969e-19	0.767338	1.52896
	4	1.009*	0.107277	3.92145e-13	0.585954	1.43256
	5	0.972*	0.114279	4.15346e-11	0.52129	1.42315
	6	0.963*	0.113875	5.40192e-11	0.513624	1.4123
	7	0.676*	0.109933	4.8166e-06	0.242141	1.10971
	8	0.657*	0.104554	2.5111e-06	0.244849	1.06997
	9	0.630*	0.108159	2.16969e-05	0.202846	1.05641
	10	0.583*	0.12627	0.00377846	0.0850842	1.08158
	11	0.537*	0.127158	0.0178006	0.0352822	1.03879
	12	0.519*	0.113536	0.00466662	0.0705144	0.966523
	13	0.472*	0.0906291	0.0003236	0.114609	0.829836
	14	0.426*	0.103757	0.0278056	0.0165089	0.835343
	15	0.240741	0.124019	1	-0.248628	0.73011
	16	0.148148	0.111485	1	-0.291763	0.588059
	17	0.138889	0.106437	1	-0.281102	0.55888
	18	0.111111	0.0969716	1	-0.271529	0.493752
	20	-0.0648148	0.121484	1	-0.544177	0.414548
	21	-0.0833333	0.135525	1	-0.618103	0.451436
	22	-0.138889	0.125812	1	-0.635332	0.357554
	23	-0.166667	0.096225	1	-0.546362	0.213028
	24	-0.37963	0.124609	1	-0.871326	0.112066
	25	-0.416667	0.134885	0.898104	-0.948911	0.115577
	26	-0.593*	0.11088	0.000181274	-1.03011	-0.15507
	27	-0.769*	0.130636	1.63951e-05	-1.284	-0.25304
20	1	1.398*	0.115395	3.0136e-19	0.942811	1.85349
	2	1.324*	0.12045	1.01078e-16	0.848789	1.79936
	3	1.213*	0.122036	2.45702e-14	0.731419	1.69451
	4	1.074*	0.109835	5.67189e-14	0.640677	1.50747
	5	1.037*	0.124058	8.88885e-11	0.547515	1.52656
	6	1.028*	0.118735	1.93259e-11	0.559261	1.4963
	7	0.741*	0.128475	2.79293e-05	0.233791	1.24769
	8	0.722*	0.120454	9.76695e-06	0.246924	1.19752
	9	0.694*	0.120902	3.08167e-05	0.217378	1.17151
	10	0.648*	0.122929	0.000247668	0.163081	1.13322
	11	0.602*	0.134766	0.00696505	0.0700768	1.13363
	12	0.583*	0.126953	0.00417463	0.0823873	1.08428
	13	0.537*	0.111183	0.0016048	0.0983187	0.975755
	14	0.490741	0.12923	0.085287	-0.0191898	1.00067
	15	0.305556	0.129874	1	-0.206913	0.818024
	16	0.212963	0.0976098	1	-0.172196	0.598122
	17	0.203704	0.121829	1	-0.277023	0.684431
	18	0.175926	0.145206	1	-0.397045	0.748897
	19	0.0648148	0.121484	1	-0.414548	0.544177
	21	-0.0185185	0.141067	1	-0.575155	0.538118
	22	-0.0740741	0.125981	1	-0.571183	0.423035
	23	-0.101852	0.109231	1	-0.532867	0.329164
	24	-0.314815	0.118873	1	-0.783878	0.154248
	25	-0.351852	0.138175	1	-0.897076	0.193372
	26	-0.528*	0.110428	0.00197722	-0.963514	-0.0920412
	27	-0.704*	0.120759	2.11159e-05	-1.18021	-0.2272
21	1	1.417*	0.102009	3.81544e-23	1.01415	1.81918
	2	1.343*	0.10204	1.48887e-21	0.939951	1.74523
	3	1.231*	0.112868	1.54776e-16	0.786117	1.67685
	4	1.093*	0.105686	3.06557e-15	0.675567	1.50962
	5	1.056*	0.113041	5.65008e-13	0.609505	1.50161
	6	1.046*	0.0943032	5.93609e-17	0.674185	1.41841
	7	0.759*	0.11307	3.28159e-07	0.313097	1.20542
	8	0.741*	0.125062	1.36475e-05	0.247259	1.23422
	9	0.713*	0.110891	1.28637e-06	0.275398	1.15053
	10	0.667*	0.0920893	2.52943e-08	0.303291	1.03004
	11	0.620*	0.0981991	2.18335e-06	0.232886	1.00785
	12	0.602*	0.125455	0.00183695	0.106818	1.09689
	13	0.556*	0.123644	0.00625464	0.0676676	1.04344
	14	0.509259	0.136397	0.106826	-0.0289519	1.04747
	15	0.324074	0.12045	1	-0.151211	0.799359
	16	0.231481	0.104093	1	-0.179259	0.642222
	17	0.222222	0.121526	1	-0.257309	0.701754
	18	0.194444	0.144388	1	-0.375295	0.764184
	19	0.0833333	0.135525	1	-0.451436	0.618103
	20	0.0185185	0.141067	1	-0.538118	0.575155
	22	-0.0555556	0.0909864	1	-0.414579	0.303468
	23	-0.0833333	0.132294	1	-0.605353	0.438687
	24	-0.296296	0.121474	1	-0.77562	0.183027
	25	-0.333333	0.112402	1	-0.77686	0.110193
	26	-0.509*	0.113547	0.00645977	-0.957305	-0.0612134
	27	-0.685*	0.110576	3.85098e-06	-1.12151	-0.248862
22	1	1.472*	0.0997213	5.07767e-25	1.07873	1.86571
	2	1.398*	0.0966198	2.13116e-24	1.0169	1.7794
	3	1.287*	0.109319	1.76501e-18	0.855674	1.7184
	4	1.148*	0.103433	5.77121e-17	0.740013	1.55628
	5	1.111*	0.118644	4.90173e-13	0.642953	1.57927
	6	1.102*	0.100999	1.55812e-16	0.703321	1.50038
	7	0.815*	0.113282	3.18383e-08	0.367814	1.26182
	8	0.796*	0.118224	2.97254e-07	0.329794	1.2628
	9	0.769*	0.117378	7.33537e-07	0.305357	1.23168
	10	0.722*	0.0850888	4.59406e-11	0.38647	1.05797
	11	0.676*	0.0900259	6.64292e-09	0.320692	1.03116
	12	0.657*	0.112526	1.97305e-05	0.213389	1.10143
	13	0.611*	0.12607	0.00149488	0.113651	1.10857
	14	0.565*	0.130415	0.0117895	0.0502083	1.07942
	15	0.37963	0.118194	0.611418	-0.0867525	0.846012
	16	0.287037	0.102792	1	-0.118569	0.692643
	17	0.277778	0.128786	1	-0.230401	0.785956
	18	0.25	0.142982	1	-0.314194	0.814194
	19	0.138889	0.125812	1	-0.357554	0.635332
	20	0.0740741	0.125981	1	-0.423035	0.571183
	21	0.0555556	0.0909864	1	-0.303468	0.414579
	23	-0.0277778	0.122325	1	-0.51046	0.454904
	24	-0.240741	0.119035	1	-0.710441	0.22896
	25	-0.277778	0.113041	1	-0.723828	0.168273
	26	-0.454*	0.104737	0.0117474	-0.866988	-0.0404198
	27	-0.630*	0.0972026	1.02366e-06	-1.01318	-0.246077
23	1	1.500*	0.109674	1.0925e-22	1.06724	1.93276
	2	1.426*	0.103757	7.85559e-23	1.01651	1.83534
	3	1.315*	0.104127	2.20207e-20	0.903938	1.72569
	4	1.176*	0.113801	3.14575e-15	0.726879	1.62497
	5	1.139*	0.125812	2.48946e-12	0.642446	1.63533
	6	1.130*	0.104496	2.6137e-16	0.717298	1.54196
	7	0.843*	0.111755	5.67334e-09	0.401619	1.28357
	8	0.824*	0.126751	9.13091e-07	0.323926	1.32422
	9	0.796*	0.11749	2.42528e-07	0.332691	1.2599
	10	0.750*	0.117022	1.41673e-06	0.288242	1.21176
	11	0.704*	0.12289	3.33619e-05	0.218791	1.18862
	12	0.685*	0.130664	0.00028029	0.169598	1.20077
	13	0.639*	0.102291	3.05801e-06	0.235257	1.04252
	14	0.593*	0.12825	0.00376529	0.08653	1.09866
	15	0.407407	0.124136	0.488835	-0.0824201	0.897235
	16	0.314815	0.100748	0.803999	-0.082729	0.712359
	17	0.305556	0.120184	1	-0.168678	0.77979
	18	0.277778	0.126754	1	-0.222383	0.777939
	19	0.166667	0.096225	1	-0.213028	0.546362
	20	0.101852	0.109231	1	-0.329164	0.532867
	21	0.0833333	0.132294	1	-0.438687	0.605353
	22	0.0277778	0.122325	1	-0.454904	0.51046
	24	-0.212963	0.111669	1	-0.653597	0.227671
	25	-0.25	0.128309	1	-0.756297	0.256297
	26	-0.426*	0.0941373	0.00552514	-0.797383	-0.054469
	27	-0.602*	0.123368	0.00131446	-1.08865	-0.115052
24	1	1.713*	0.118438	2.21279e-24	1.24562	2.18031
	2	1.639*	0.113519	2.51249e-24	1.19095	2.08682
	3	1.528*	0.118004	4.32576e-21	1.06215	1.99341
	4	1.389*	0.115315	4.36242e-19	0.933867	1.84391
	5	1.352*	0.123631	1.36807e-16	0.864015	1.83969
	6	1.343*	0.116308	5.79225e-18	0.883653	1.80153
	7	1.056*	0.113804	7.82413e-13	0.606495	1.50462
	8	1.037*	0.134757	2.59364e-09	0.505297	1.56878
	9	1.009*	0.115061	1.06507e-11	0.555239	1.46328
	10	0.963*	0.112345	2.98761e-11	0.519662	1.40626
	11	0.917*	0.102009	3.50807e-12	0.514149	1.31918
	12	0.898*	0.136679	6.54591e-07	0.358826	1.43747
	13	0.852*	0.114548	9.49375e-09	0.399856	1.30385
	14	0.806*	0.144986	7.14462e-05	0.233456	1.37765
	15	0.620*	0.13137	0.00249617	0.101996	1.13874
	16	0.528*	0.124429	0.0166073	0.0367928	1.01876
	17	0.519*	0.127196	0.0309196	0.0166146	1.02042
	18	0.490741	0.140768	0.249854	-0.064718	1.0462
	19	0.37963	0.124609	1	-0.112066	0.871326
	20	0.314815	0.118873	1	-0.154248	0.783878
	21	0.296296	0.121474	1	-0.183027	0.77562
	22	0.240741	0.119035	1	-0.22896	0.710441
	23	0.212963	0.111669	1	-0.227671	0.653597
	25	-0.037037	0.125446	1	-0.532033	0.457959
	26	-0.212963	0.0930716	1	-0.580215	0.154289
	27	-0.388889	0.103448	0.0976145	-0.797085	0.0193075
25	1	1.750*	0.114026	2.99147e-26	1.30006	2.19994
	2	1.676*	0.108347	1.67463e-26	1.2484	2.10345
	3	1.565*	0.111064	1.40082e-23	1.12657	2.00306
	4	1.426*	0.117817	3.22733e-19	0.961031	1.89082
	5	1.389*	0.126754	1.21519e-16	0.888728	1.88905
	6	1.380*	0.112953	1.82119e-19	0.933929	1.82533
	7	1.093*	0.117326	6.44689e-13	0.629634	1.55555
	8	1.074*	0.135256	7.50279e-10	0.540367	1.60778
	9	1.046*	0.116473	3.56251e-12	0.586705	1.50589
	10	1.000*	0.108484	1.05346e-12	0.571932	1.42807
	11	0.954*	0.119408	5.94407e-10	0.482531	1.42488
	12	0.935*	0.129081	2.46061e-08	0.425842	1.44453
	13	0.889*	0.120812	1.40704e-08	0.412175	1.3656
	14	0.843*	0.13682	4.59973e-06	0.302715	1.38247
	15	0.657*	0.11997	0.000100177	0.184016	1.1308
	16	0.565*	0.121484	0.00335454	0.0854524	1.04418
	17	0.556*	0.125726	0.00837897	0.0594518	1.05166
	18	0.527778	0.145581	0.155697	-0.0466719	1.10223
	19	0.416667	0.134885	0.898104	-0.115577	0.948911
	20	0.351852	0.138175	1	-0.193372	0.897076
	21	0.333333	0.112402	1	-0.110193	0.77686
	22	0.277778	0.113041	1	-0.168273	0.723828
	23	0.25	0.128309	1	-0.256297	0.756297
	24	0.037037	0.125446	1	-0.457959	0.532033
	26	-0.175926	0.108347	1	-0.603454	0.251602
	27	-0.351852	0.0978435	0.172146	-0.737933	0.0342293
26	1	1.926*	0.101651	2.0045e-33	1.52482	2.32703
	2	1.852*	0.0991613	6.57664e-33	1.46057	2.24313
	3	1.741*	0.102217	1.08164e-29	1.3374	2.14408
	4	1.602*	0.101852	4.84709e-27	1.19995	2.00375
	5	1.565*	0.119327	1.85822e-21	1.09396	2.03567
	6	1.556*	0.112658	5.68168e-23	1.11102	2.00009
	7	1.269*	0.109758	5.38776e-18	0.835424	1.70161
	8	1.250*	0.111726	3.65951e-17	0.80914	1.69086
	9	1.222*	0.111111	9.73144e-17	0.783788	1.66066
	10	1.176*	0.11227	1.50789e-15	0.73292	1.61893
	11	1.130*	0.103665	1.66394e-16	0.720578	1.53868
	12	1.111*	0.120812	1.17453e-12	0.634398	1.58782
	13	1.065*	0.105469	1.08504e-14	0.648643	1.48099
	14	1.019*	0.124792	2.44164e-10	0.5261	1.51094
	15	0.833*	0.120932	1.3987e-07	0.356149	1.31052
	16	0.741*	0.107176	1.26593e-07	0.317834	1.16365
	17	0.731*	0.119569	5.56019e-06	0.259674	1.20329
	18	0.704*	0.124985	5.13284e-05	0.210526	1.19688
	19	0.593*	0.11088	0.000181274	0.15507	1.03011
	20	0.528*	0.110428	0.00197722	0.0920412	0.963514
	21	0.509*	0.113547	0.00645977	0.0612134	0.957305
	22	0.454*	0.104737	0.0117474	0.0404198	0.866988
	23	0.426*	0.0941373	0.00552514	0.054469	0.797383
	24	0.212963	0.0930716	1	-0.154289	0.580215
	25	0.175926	0.108347	1	-0.251602	0.603454
	27	-0.175926	0.102604	1	-0.580793	0.228941
27	1	2.102*	0.109231	5.54571e-34	1.67084	2.53287
	2	2.028*	0.104799	3.4931e-34	1.61425	2.4413
	3	1.917*	0.112498	1.04487e-29	1.47276	2.36057
	4	1.778*	0.116435	4.37758e-26	1.31834	2.23722
	5	1.741*	0.122263	6.71779e-24	1.2583	2.22318
	6	1.731*	0.115894	2.1448e-25	1.27418	2.18879
	7	1.444*	0.107146	2.91588e-22	1.02166	1.86723
	8	1.426*	0.129035	7.47515e-17	0.916767	1.93509
	9	1.398*	0.110804	2.30303e-20	0.960925	1.83537
	10	1.352*	0.100462	3.3005e-22	0.955439	1.74826
	11	1.306*	0.115033	1.58391e-17	0.851645	1.75947
	12	1.287*	0.117705	1.36887e-16	0.822585	1.75149
	13	1.241*	0.11075	3.38526e-17	0.803732	1.67775
	14	1.194*	0.135738	9.20945e-12	0.658836	1.73005
	15	1.009*	0.118031	3.32392e-11	0.54352	1.475
	16	0.917*	0.112498	2.61445e-10	0.472761	1.36057
	17	0.907*	0.117326	2.13695e-09	0.444448	1.37037
	18	0.880*	0.152127	2.5912e-05	0.279352	1.47991
	19	0.769*	0.130636	1.63951e-05	0.25304	1.284
	20	0.704*	0.120759	2.11159e-05	0.2272	1.18021
	21	0.685*	0.110576	3.85098e-06	0.248862	1.12151
	22	0.630*	0.0972026	1.02366e-06	0.246077	1.01318
	23	0.602*	0.123368	0.00131446	0.115052	1.08865
	24	0.388889	0.103448	0.0976145	-0.0193075	0.797085
	25	0.351852	0.0978435	0.172146	-0.0342293	0.737933
	26	0.175926	0.102604	1	-0.228941	0.580793
