# Supplementary material for: Attractive combinations of female gingival displays, buccal corridor sizes, and facial heights according to orthodontists, dentists, and laypeople of different ages and sexes: a psychometric study
Source: Head Face Med. 2024 Mar 8;20:17. doi: 10.1186/s13005-024-00417-1 (PMC10921605; doi:10.1186/s13005-024-00417-1)
Supplement: Supplementary file 2 — Additional file 2: Appendix 2. The results of the Bonferroni post hoc test after the repeated-measures ANOVA for each group (n = 36 judges per group × 27 images); this table shows pairwise differences between each two perceptometric images. [file 13005_2024_417_MOESM2_ESM.xlsx]

## Sheet: Zone of acceptablity for groups
Appendix 2. The results of the Bonferroni post hoc test after the repeated-measures ANOVA for each group (n = 36 judges per group × 27 images); this table shows pairwise differences between each two perceptometric images.
Job	(I) Anatomy	(J) Anatomy	Mean Difference (I-J)	Std. Error	Sig.b	95% Confidence Interval for Differenceb
						Lower Bound	Upper Bound		Legend of numbers shown in the Bonferroni comparisons
Laypeople	1	2	0	0.154303	1	-0.658703	0.658703		1	long 2mm 25%
		3	0	0.149071	1	-0.636367	0.636367		2	short 2mm 25%
		4	-0.194444	0.142648	1	-0.80339	0.414501		3	short 2mm 20%
		5	-0.305556	0.177368	1	-1.06272	0.451608		4	long 2mm 20%
		6	-0.277778	0.197649	1	-1.12152	0.565964		5	normal 2mm 25%
		7	-0.527778	0.151637	0.477432	-1.1751	0.119543		6	short 6mm 15%
		8	-0.472222	0.151637	1	-1.11954	0.175099		7	long 2mm 15%
		9	-0.75	0.212226	0.411668	-1.65597	0.155966		8	short 2mm 2%
		10	-0.722222	0.244336	1	-1.76526	0.32082		9	normal 2mm 20%
		11	-0.833333	0.2407	0.502338	-1.86085	0.194187		10	long 6mm 15%
		12	-0.388889	0.150543	1	-1.03154	0.253761		11	normal 6mm 15%
		13	-0.5	0.166667	1	-1.21148	0.21148		12	long 2mm 2%
		14	-0.527778	0.17587	1	-1.27855	0.222991		13	short 2mm 15%
		15	-0.583333	0.188457	1	-1.38783	0.221165		14	short 2mm 10%
		16	-0.778*	0.169552	0.0194583	-1.50157	-0.0539815		15	long 2mm 10%
		17	-0.972*	0.180326	0.00172003	-1.74201	-0.20243		16	short 4mm 15%
		18	-1.083*	0.200693	0.00168642	-1.94007	-0.226598		17	normal 2mm 15%
		19	-1.000*	0.20315	0.00711532	-1.86722	-0.132778		18	normal 2mm 2%
		20	-0.916667	0.223163	0.0801743	-1.86932	0.0359884		19	normal 2mm 10%
		21	-1.361*	0.232832	0.000432564	-2.35504	-0.367179		20	short 0mm 15%
		22	-1.361*	0.215115	0.000100641	-2.27941	-0.442813		21	normal 4mm 15%
		23	-1.139*	0.215115	0.00230964	-2.05719	-0.220591		22	long 4mm 15%
		24	-1.500*	0.256657	0.000434573	-2.59564	-0.40436		23	short 2mm 15%
		25	-1.611*	0.25285	8.80143e-05	-2.6905	-0.531726		24	normal 0mm 15%
		26	-1.639*	0.211393	1.47131e-06	-2.5413	-0.736478		25	long 2mm 15%
		27	-1.833*	0.223607	4.08653e-07	-2.78788	-0.878782		26	normal 2mm 15%
	2	1	0	0.154303	1	-0.658703	0.658703		27	long 0mm 15%
		3	0	0.0890871	1	-0.380302	0.380302
		4	-0.194444	0.177368	1	-0.951608	0.562719
		5	-0.305556	0.118318	1	-0.810641	0.199529
		6	-0.277778	0.157415	1	-0.949765	0.394209
		7	-0.527778	0.156784	0.653541	-1.19707	0.141513
		8	-0.472222	0.171298	1	-1.20347	0.259029
		9	-0.75	0.196699	0.187575	-1.58968	0.0896845
		10	-0.722222	0.197649	0.294217	-1.56596	0.121519
		11	-0.833333	0.197203	0.0567514	-1.67517	0.00850143
		12	-0.388889	0.160741	1	-1.07507	0.297296
		13	-0.5	0.135107	0.257918	-1.07676	0.0767568
		14	-0.527778	0.151637	0.477432	-1.1751	0.119543
		15	-0.583333	0.184197	1	-1.36965	0.202982
		16	-0.778*	0.178668	0.0389968	-1.54049	-0.0150636
		17	-0.972*	0.20504	0.0122595	-1.84751	-0.0969303
		18	-1.083*	0.212226	0.00410395	-1.9893	-0.177368
		19	-1.000*	0.154303	6.33907e-05	-1.6587	-0.341297
		20	-0.916667	0.230166	0.115223	-1.89922	0.0658829
		21	-1.361*	0.199813	2.34813e-05	-2.21409	-0.508135
		22	-1.361*	0.183237	3.78969e-06	-2.14333	-0.578894
		23	-1.139*	0.178853	8.91067e-05	-1.90239	-0.375385
		24	-1.500*	0.227128	4.37395e-05	-2.46958	-0.530416
		25	-1.611*	0.22983	1.30169e-05	-2.59223	-0.629994
		26	-1.639*	0.207605	9.777e-07	-2.52513	-0.75265
		27	-1.833*	0.188982	6.54386e-09	-2.64008	-1.02659
	3	1	0	0.149071	1	-0.636367	0.636367
		2	0	0.0890871	1	-0.380302	0.380302
		4	-0.194444	0.153372	1	-0.849171	0.460282
		5	-0.305556	0.136971	1	-0.890268	0.279157
		6	-0.277778	0.15229	1	-0.927886	0.37233
		7	-0.527778	0.14631	0.335518	-1.15236	0.0968009
		8	-0.472222	0.156784	1	-1.14151	0.197069
		9	-0.75	0.184197	0.0890024	-1.53632	0.0363156
		10	-0.722222	0.197649	0.294217	-1.56596	0.121519
		11	-0.833333	0.208928	0.113249	-1.72522	0.0585543
		12	-0.388889	0.145175	1	-1.00862	0.230847
		13	-0.5	0.122798	0.0890024	-1.02421	0.0242104
		14	-0.527778	0.14631	0.335518	-1.15236	0.0968009
		15	-0.583333	0.161221	0.325363	-1.27156	0.104898
		16	-0.778*	0.159916	0.00849496	-1.46044	-0.0951145
		17	-0.972*	0.184675	0.00252845	-1.76058	-0.183866
		18	-1.083*	0.215933	0.00534927	-2.00512	-0.161542
		19	-1.000*	0.154303	6.33907e-05	-1.6587	-0.341297
		20	-0.916667	0.223163	0.0801743	-1.86932	0.0359884
		21	-1.361*	0.1958	1.54886e-05	-2.19696	-0.525263
		22	-1.361*	0.183237	3.78969e-06	-2.14333	-0.578894
		23	-1.139*	0.178853	8.91067e-05	-1.90239	-0.375385
		24	-1.500*	0.230596	5.89501e-05	-2.48439	-0.515612
		25	-1.611*	0.215575	3.31782e-06	-2.53138	-0.690846
		26	-1.639*	0.203746	6.36336e-07	-2.50866	-0.769122
		27	-1.833*	0.193136	1.14215e-08	-2.65781	-1.00886
	4	1	0.194444	0.142648	1	-0.414501	0.80339
		2	0.194444	0.177368	1	-0.562719	0.951608
		3	0.194444	0.153372	1	-0.460282	0.849171
		5	-0.111111	0.20998	1	-1.00749	0.78527
		6	-0.0833333	0.192622	1	-0.905613	0.738946
		7	-0.333333	0.19518	1	-1.16653	0.499867
		8	-0.277778	0.109914	1	-0.746988	0.191433
		9	-0.555556	0.226934	1	-1.52431	0.4132
		10	-0.527778	0.223557	1	-1.48212	0.426563
		11	-0.638889	0.239552	1	-1.66151	0.383732
		12	-0.194444	0.124846	1	-0.727395	0.338507
		13	-0.305556	0.136971	1	-0.890268	0.279157
		14	-0.333333	0.169031	1	-1.05491	0.388239
		15	-0.388889	0.145175	1	-1.00862	0.230847
		16	-0.583333	0.170783	0.570899	-1.31238	0.145717
		17	-0.777778	0.211236	0.271928	-1.67952	0.123965
		18	-0.889*	0.185924	0.0108953	-1.68258	-0.0951995
		19	-0.806*	0.181788	0.0309474	-1.58159	-0.0295258
		20	-0.722222	0.193592	0.237017	-1.54864	0.1042
		21	-1.167*	0.220029	0.00225428	-2.10594	-0.22739
		22	-1.167*	0.197203	0.000349568	-2.0085	-0.324832
		23	-0.944*	0.202933	0.015941	-1.81074	-0.0781491
		24	-1.306*	0.235094	0.00105193	-2.30914	-0.301969
		25	-1.417*	0.246805	0.000596593	-2.47025	-0.363085
		26	-1.444*	0.188749	1.96717e-06	-2.25019	-0.638698
		27	-1.639*	0.225912	6.31276e-06	-2.60328	-0.674498
	5	1	0.305556	0.177368	1	-0.451608	1.06272
		2	0.305556	0.118318	1	-0.199529	0.810641
		3	0.305556	0.136971	1	-0.279157	0.890268
		4	0.111111	0.20998	1	-0.78527	1.00749
		6	0.0277778	0.156784	1	-0.641513	0.697069
		7	-0.222222	0.159916	1	-0.904886	0.460441
		8	-0.166667	0.212692	1	-1.07463	0.741292
		9	-0.444444	0.184496	1	-1.23204	0.343147
		10	-0.416667	0.223163	1	-1.36932	0.535988
		11	-0.527778	0.22708	1	-1.49715	0.441599
		12	-0.0833333	0.196699	1	-0.923018	0.756351
		13	-0.194444	0.158462	1	-0.8709	0.482011
		14	-0.222222	0.199647	1	-1.07449	0.630047
		15	-0.277778	0.216799	1	-1.20327	0.647711
		16	-0.472222	0.20504	1	-1.34751	0.40307
		17	-0.666667	0.182574	0.296356	-1.44605	0.112721
		18	-0.777778	0.222222	0.452383	-1.72642	0.170863
		19	-0.694444	0.181788	0.183786	-1.47047	0.0815853
		20	-0.611111	0.262097	1	-1.72997	0.50775
		21	-1.056*	0.210609	0.00543198	-1.95462	-0.15649
		22	-1.056*	0.221626	0.0115053	-2.00165	-0.10946
		23	-0.833333	0.197203	0.0567514	-1.67517	0.00850143
		24	-1.194*	0.24823	0.00992814	-2.25411	-0.13478
		25	-1.306*	0.238446	0.00133347	-2.32345	-0.28766
		26	-1.333*	0.225374	0.000349568	-2.29543	-0.371236
		27	-1.528*	0.212641	7.75603e-06	-2.43552	-0.62004
	6	1	0.277778	0.197649	1	-0.565964	1.12152
		2	0.277778	0.157415	1	-0.394209	0.949765
		3	0.277778	0.15229	1	-0.37233	0.927886
		4	0.0833333	0.192622	1	-0.738946	0.905613
		5	-0.0277778	0.156784	1	-0.697069	0.641513
		7	-0.25	0.192622	1	-1.07228	0.57228
		8	-0.194444	0.198484	1	-1.04175	0.652861
		9	-0.472222	0.223557	1	-1.42656	0.482118
		10	-0.444444	0.184496	1	-1.23204	0.343147
		11	-0.555556	0.196979	1	-1.39644	0.285324
		12	-0.111111	0.198317	1	-0.957705	0.735483
		13	-0.222222	0.183057	1	-1.00367	0.559224
		14	-0.25	0.196699	1	-1.08968	0.589684
		15	-0.305556	0.190319	1	-1.11801	0.506894
		16	-0.5	0.166667	1	-1.21148	0.21148
		17	-0.694444	0.224738	1	-1.65382	0.264934
		18	-0.805556	0.231693	0.482352	-1.79463	0.183514
		19	-0.722222	0.197649	0.294217	-1.56596	0.121519
		20	-0.638889	0.218773	1	-1.5728	0.295026
		21	-1.083*	0.188457	0.000581516	-1.88783	-0.278835
		22	-1.083*	0.215933	0.00534927	-2.00512	-0.161542
		23	-0.861*	0.183237	0.0139125	-1.64333	-0.0788936
		24	-1.222*	0.229254	0.00206458	-2.20088	-0.243565
		25	-1.333*	0.225374	0.000349568	-2.29543	-0.371236
		26	-1.361*	0.225912	0.000251252	-2.3255	-0.39672
		27	-1.556*	0.216188	7.51693e-06	-2.47844	-0.632675
	7	1	0.527778	0.151637	0.477432	-0.119543	1.1751
		2	0.527778	0.156784	0.653541	-0.141513	1.19707
		3	0.527778	0.14631	0.335518	-0.0968009	1.15236
		4	0.333333	0.19518	1	-0.499867	1.16653
		5	0.222222	0.159916	1	-0.460441	0.904886
		6	0.25	0.192622	1	-0.57228	1.07228
		8	0.0555556	0.186635	1	-0.741165	0.852276
		9	-0.222222	0.149662	1	-0.86111	0.416665
		10	-0.194444	0.228242	1	-1.16878	0.779893
		11	-0.305556	0.210138	1	-1.20261	0.591497
		12	0.138889	0.155087	1	-0.52316	0.800938
		13	0.0277778	0.180326	1	-0.742015	0.79757
		14	0	0.182574	1	-0.779388	0.779388
		15	-0.0555556	0.173409	1	-0.795816	0.684705
		16	-0.25	0.20461	1	-1.12345	0.623454
		17	-0.444444	0.151419	1	-1.09083	0.201945
		18	-0.555556	0.180143	1	-1.32456	0.213454
		19	-0.472222	0.166601	1	-1.18342	0.238976
		20	-0.388889	0.249691	1	-1.45479	0.677013
		21	-0.833333	0.227128	0.282101	-1.80292	0.136251
		22	-0.833333	0.205094	0.0912404	-1.70885	0.042188
		23	-0.611111	0.208082	1	-1.49939	0.277166
		24	-0.972*	0.216341	0.0256949	-1.89576	-0.0486889
		25	-1.083*	0.25	0.0413519	-2.15055	-0.016113
		26	-1.111*	0.221029	0.00518989	-2.05466	-0.167566
		27	-1.306*	0.21756	0.000270274	-2.23429	-0.376817
	8	1	0.472222	0.151637	1	-0.175099	1.11954
		2	0.472222	0.171298	1	-0.259029	1.20347
		3	0.472222	0.156784	1	-0.197069	1.14151
		4	0.277778	0.109914	1	-0.191433	0.746988
		5	0.166667	0.212692	1	-0.741292	1.07463
		6	0.194444	0.198484	1	-0.652861	1.04175
		7	-0.0555556	0.186635	1	-0.852276	0.741165
		9	-0.277778	0.237751	1	-1.29271	0.737153
		10	-0.25	0.246805	1	-1.30358	0.803581
		11	-0.361111	0.252457	1	-1.43882	0.716598
		12	0.0833333	0.140153	1	-0.514963	0.68163
		13	-0.0277778	0.122708	1	-0.551605	0.496049
		14	-0.0555556	0.131803	1	-0.618209	0.507097
		15	-0.111111	0.181606	1	-0.886364	0.664142
		16	-0.305556	0.177368	1	-1.06272	0.451608
		17	-0.5	0.220029	1	-1.43928	0.439277
		18	-0.611111	0.165605	0.26575	-1.31806	0.0958374
		19	-0.527778	0.188924	1	-1.33427	0.278716
		20	-0.444444	0.212485	1	-1.35152	0.462629
		21	-0.888889	0.241614	0.27429	-1.92031	0.142534
		22	-0.888889	0.224591	0.123783	-1.84764	0.0698615
		23	-0.666667	0.232311	1	-1.65837	0.32504
		24	-1.028*	0.237333	0.0416963	-2.04093	-0.0146295
		25	-1.13889	0.276465	0.0774522	-2.31909	0.0413081
		26	-1.167*	0.220029	0.00225428	-2.10594	-0.22739
		27	-1.361*	0.246089	0.00112595	-2.41164	-0.310585
	9	1	0.75	0.212226	0.411668	-0.155966	1.65597
		2	0.75	0.196699	0.187575	-0.0896845	1.58968
		3	0.75	0.184197	0.0890024	-0.0363156	1.53632
		4	0.555556	0.226934	1	-0.4132	1.52431
		5	0.444444	0.184496	1	-0.343147	1.23204
		6	0.472222	0.223557	1	-0.482118	1.42656
		7	0.222222	0.149662	1	-0.416665	0.86111
		8	0.277778	0.237751	1	-0.737153	1.29271
		10	0.0277778	0.197147	1	-0.813818	0.869374
		11	-0.0833333	0.223163	1	-1.03599	0.869322
		12	0.361111	0.191704	1	-0.457251	1.17947
		13	0.25	0.208452	1	-0.639858	1.13986
		14	0.222222	0.236076	1	-0.785559	1.23
		15	0.166667	0.208928	1	-0.725221	1.05855
		16	-0.0277778	0.20504	1	-0.90307	0.847514
		17	-0.222222	0.144261	1	-0.838056	0.393612
		18	-0.333333	0.225374	1	-1.29543	0.628764
		19	-0.25	0.196699	1	-1.08968	0.589684
		20	-0.166667	0.2407	1	-1.19419	0.860853
		21	-0.611111	0.219226	1	-1.54696	0.324738
		22	-0.611111	0.219226	1	-1.54696	0.324738
		23	-0.388889	0.215575	1	-1.30915	0.531376
		24	-0.75	0.236962	1	-1.76156	0.261561
		25	-0.861111	0.225912	0.188229	-1.8255	0.10328
		26	-0.888889	0.224591	0.123783	-1.84764	0.0698615
		27	-1.083*	0.179837	0.000252003	-1.85104	-0.315631
	10	1	0.722222	0.244336	1	-0.32082	1.76526
		2	0.722222	0.197649	0.294217	-0.121519	1.56596
		3	0.722222	0.197649	0.294217	-0.121519	1.56596
		4	0.527778	0.223557	1	-0.426563	1.48212
		5	0.416667	0.223163	1	-0.535988	1.36932
		6	0.444444	0.184496	1	-0.343147	1.23204
		7	0.194444	0.228242	1	-0.779893	1.16878
		8	0.25	0.246805	1	-0.803581	1.30358
		9	-0.0277778	0.197147	1	-0.869374	0.813818
		11	-0.111111	0.147883	1	-0.742408	0.520185
		12	0.333333	0.199205	1	-0.517048	1.18371
		13	0.222222	0.23269	1	-0.771104	1.21555
		14	0.194444	0.257643	1	-0.905404	1.29429
		15	0.138889	0.211393	1	-0.763522	1.0413
		16	-0.0555556	0.177927	1	-0.815103	0.703992
		17	-0.25	0.243568	1	-1.28976	0.789763
		18	-0.361111	0.287719	1	-1.58935	0.867127
		19	-0.277778	0.227516	1	-1.24902	0.693462
		20	-0.194444	0.235094	1	-1.19803	0.809142
		21	-0.638889	0.169747	0.215748	-1.36352	0.0857395
		22	-0.638889	0.169747	0.215748	-1.36352	0.0857395
		23	-0.416667	0.215933	1	-1.33846	0.505125
		24	-0.777778	0.236076	0.794173	-1.78556	0.230003
		25	-0.888889	0.221029	0.102939	-1.83243	0.0546557
		26	-0.916667	0.226691	0.0965555	-1.88438	0.0510511
		27	-1.111*	0.177182	0.000119309	-1.86748	-0.354744
	11	1	0.833333	0.2407	0.502338	-0.194187	1.86085
		2	0.833333	0.197203	0.0567514	-0.00850143	1.67517
		3	0.833333	0.208928	0.113249	-0.0585543	1.72522
		4	0.638889	0.239552	1	-0.383732	1.66151
		5	0.527778	0.22708	1	-0.441599	1.49715
		6	0.555556	0.196979	1	-0.285324	1.39644
		7	0.305556	0.210138	1	-0.591497	1.20261
		8	0.361111	0.252457	1	-0.716598	1.43882
		9	0.0833333	0.223163	1	-0.869322	1.03599
		10	0.111111	0.147883	1	-0.520185	0.742408
		12	0.444444	0.204879	1	-0.430159	1.31905
		13	0.333333	0.251976	1	-0.742324	1.40899
		14	0.305556	0.254544	1	-0.781064	1.39217
		15	0.25	0.208452	1	-0.639858	1.13986
		16	0.0555556	0.198983	1	-0.793881	0.904992
		17	-0.138889	0.261718	1	-1.25613	0.978356
		18	-0.25	0.274223	1	-1.42063	0.920627
		19	-0.166667	0.216392	1	-1.09042	0.757084
		20	-0.0833333	0.259349	1	-1.19046	1.0238
		21	-0.527778	0.208875	1	-1.41944	0.363885
		22	-0.527778	0.151637	0.477432	-1.1751	0.119543
		23	-0.305556	0.213881	1	-1.21859	0.607478
		24	-0.666667	0.182574	0.296356	-1.44605	0.112721
		25	-0.777778	0.249161	1	-1.84142	0.28586
		26	-0.805556	0.202443	0.116385	-1.66976	0.0586504
		27	-1.000*	0.191071	0.0027762	-1.81566	-0.184343
	12	1	0.388889	0.150543	1	-0.253761	1.03154
		2	0.388889	0.160741	1	-0.297296	1.07507
		3	0.388889	0.145175	1	-0.230847	1.00862
		4	0.194444	0.124846	1	-0.338507	0.727395
		5	0.0833333	0.196699	1	-0.756351	0.923018
		6	0.111111	0.198317	1	-0.735483	0.957705
		7	-0.138889	0.155087	1	-0.800938	0.52316
		8	-0.0833333	0.140153	1	-0.68163	0.514963
		9	-0.361111	0.191704	1	-1.17947	0.457251
		10	-0.333333	0.199205	1	-1.18371	0.517048
		11	-0.444444	0.204879	1	-1.31905	0.430159
		13	-0.111111	0.153156	1	-0.764916	0.542694
		14	-0.138889	0.165005	1	-0.843275	0.565498
		15	-0.194444	0.153372	1	-0.849171	0.460282
		16	-0.388889	0.183778	1	-1.17341	0.395636
		17	-0.583333	0.192622	1	-1.40561	0.238946
		18	-0.694444	0.198484	0.453964	-1.54175	0.152861
		19	-0.611111	0.183778	0.730781	-1.39564	0.173414
		20	-0.527778	0.230548	1	-1.51196	0.456406
		21	-0.972*	0.201132	0.00929516	-1.83083	-0.113613
		22	-0.972*	0.17587	0.00113591	-1.72299	-0.221453
		23	-0.75	0.223163	0.663432	-1.70266	0.202655
		24	-1.111*	0.198317	0.00090548	-1.9577	-0.264517
		25	-1.222*	0.245955	0.00617808	-2.27217	-0.17227
		26	-1.250*	0.196699	9.2624e-05	-2.08968	-0.410316
		27	-1.444*	0.196979	5.01097e-06	-2.28532	-0.603565
	13	1	0.5	0.166667	1	-0.21148	1.21148
		2	0.5	0.135107	0.257918	-0.0767568	1.07676
		3	0.5	0.122798	0.0890024	-0.0242104	1.02421
		4	0.305556	0.136971	1	-0.279157	0.890268
		5	0.194444	0.158462	1	-0.482011	0.8709
		6	0.222222	0.183057	1	-0.559224	1.00367
		7	-0.0277778	0.180326	1	-0.79757	0.742015
		8	0.0277778	0.122708	1	-0.496049	0.551605
		9	-0.25	0.208452	1	-1.13986	0.639858
		10	-0.222222	0.23269	1	-1.21555	0.771104
		11	-0.333333	0.251976	1	-1.40899	0.742324
		12	0.111111	0.153156	1	-0.542694	0.764916
		14	-0.0277778	0.135026	1	-0.604186	0.548631
		15	-0.0833333	0.179837	1	-0.851035	0.684369
		16	-0.277778	0.189448	1	-1.08651	0.530954
		17	-0.472222	0.193079	1	-1.29645	0.35201
		18	-0.583333	0.188457	1	-1.38783	0.221165
		19	-0.5	0.171362	1	-1.23153	0.231526
		20	-0.416667	0.223163	1	-1.36932	0.535988
		21	-0.861111	0.218773	0.131781	-1.79503	0.0728042
		22	-0.861111	0.222371	0.158242	-1.81039	0.0881642
		23	-0.638889	0.199813	1	-1.49186	0.214087
		24	-1	0.242343	0.0759057	-2.03453	0.0345338
		25	-1.111*	0.23155	0.0103322	-2.09957	-0.122651
		26	-1.139*	0.211393	0.00174057	-2.0413	-0.236478
		27	-1.333*	0.218218	0.000194127	-2.26488	-0.401787
	14	1	0.527778	0.17587	1	-0.222991	1.27855
		2	0.527778	0.151637	0.477432	-0.119543	1.1751
		3	0.527778	0.14631	0.335518	-0.0968009	1.15236
		4	0.333333	0.169031	1	-0.388239	1.05491
		5	0.222222	0.199647	1	-0.630047	1.07449
		6	0.25	0.196699	1	-0.589684	1.08968
		7	0	0.182574	1	-0.779388	0.779388
		8	0.0555556	0.131803	1	-0.507097	0.618209
		9	-0.222222	0.236076	1	-1.23	0.785559
		10	-0.194444	0.257643	1	-1.29429	0.905404
		11	-0.305556	0.254544	1	-1.39217	0.781064
		12	0.138889	0.165005	1	-0.565498	0.843275
		13	0.0277778	0.135026	1	-0.548631	0.604186
		15	-0.0555556	0.194954	1	-0.887791	0.77668
		16	-0.25	0.179837	1	-1.0177	0.517702
		17	-0.444444	0.216188	1	-1.36732	0.478436
		18	-0.555556	0.171105	0.903409	-1.28598	0.174871
		19	-0.472222	0.193079	1	-1.29645	0.35201
		20	-0.388889	0.208082	1	-1.27717	0.499388
		21	-0.833333	0.23738	0.439345	-1.84668	0.180013
		22	-0.833333	0.220029	0.201742	-1.77261	0.105944
		23	-0.611111	0.211862	1	-1.51552	0.293301
		24	-0.972*	0.22708	0.0481901	-1.9416	-0.0028453
		25	-1.08333	0.256271	0.0564968	-2.17732	0.0106553
		26	-1.111*	0.241614	0.018805	-2.14253	-0.0796887
		27	-1.306*	0.238446	0.00133347	-2.32345	-0.28766
	15	1	0.583333	0.188457	1	-0.221165	1.38783
		2	0.583333	0.184197	1	-0.202982	1.36965
		3	0.583333	0.161221	0.325363	-0.104898	1.27156
		4	0.388889	0.145175	1	-0.230847	1.00862
		5	0.277778	0.216799	1	-0.647711	1.20327
		6	0.305556	0.190319	1	-0.506894	1.11801
		7	0.0555556	0.173409	1	-0.684705	0.795816
		8	0.111111	0.181606	1	-0.664142	0.886364
		9	-0.166667	0.208928	1	-1.05855	0.725221
		10	-0.138889	0.211393	1	-1.0413	0.763522
		11	-0.25	0.208452	1	-1.13986	0.639858
		12	0.194444	0.153372	1	-0.460282	0.849171
		13	0.0833333	0.179837	1	-0.684369	0.851035
		14	0.0555556	0.194954	1	-0.77668	0.887791
		16	-0.194444	0.186102	1	-0.988893	0.600004
		17	-0.388889	0.222817	1	-1.34007	0.562289
		18	-0.5	0.220029	1	-1.43928	0.439277
		19	-0.416667	0.20461	1	-1.29012	0.456787
		20	-0.333333	0.20315	1	-1.20056	0.533889
		21	-0.777778	0.229254	0.608071	-1.75644	0.20088
		22	-0.777778	0.199647	0.147986	-1.63005	0.0744914
		23	-0.555556	0.200968	1	-1.41346	0.302352
		24	-0.916667	0.219578	0.0659156	-1.85402	0.0206837
		25	-1.028*	0.216341	0.0119287	-1.95131	-0.104244
		26	-1.056*	0.19084	0.00112544	-1.87023	-0.240884
		27	-1.250*	0.208452	0.000273837	-2.13986	-0.360142
	16	1	0.778*	0.169552	0.0194583	0.0539815	1.50157
		2	0.778*	0.178668	0.0389968	0.0150636	1.54049
		3	0.778*	0.159916	0.00849496	0.0951145	1.46044
		4	0.583333	0.170783	0.570899	-0.145717	1.31238
		5	0.472222	0.20504	1	-0.40307	1.34751
		6	0.5	0.166667	1	-0.21148	1.21148
		7	0.25	0.20461	1	-0.623454	1.12345
		8	0.305556	0.177368	1	-0.451608	1.06272
		9	0.0277778	0.20504	1	-0.847514	0.90307
		10	0.0555556	0.177927	1	-0.703992	0.815103
		11	-0.0555556	0.198983	1	-0.904992	0.793881
		12	0.388889	0.183778	1	-0.395636	1.17341
		13	0.277778	0.189448	1	-0.530954	1.08651
		14	0.25	0.179837	1	-0.517702	1.0177
		15	0.194444	0.186102	1	-0.600004	0.988893
		17	-0.194444	0.206326	1	-1.07523	0.686338
		18	-0.305556	0.241751	1	-1.33756	0.726451
		19	-0.222222	0.222222	1	-1.17086	0.726418
		20	-0.138889	0.155087	1	-0.800938	0.52316
		21	-0.583333	0.212226	1	-1.4893	0.322632
		22	-0.583333	0.192622	1	-1.40561	0.238946
		23	-0.361111	0.169747	1	-1.08574	0.363517
		24	-0.722222	0.209349	0.519646	-1.61591	0.171465
		25	-0.833333	0.227128	0.282101	-1.80292	0.136251
		26	-0.861*	0.183237	0.0139125	-1.64333	-0.0788936
		27	-1.056*	0.177927	0.000332542	-1.8151	-0.296008
	17	1	0.972*	0.180326	0.00172003	0.20243	1.74201
		2	0.972*	0.20504	0.0122595	0.0969303	1.84751
		3	0.972*	0.184675	0.00252845	0.183866	1.76058
		4	0.777778	0.211236	0.271928	-0.123965	1.67952
		5	0.666667	0.182574	0.296356	-0.112721	1.44605
		6	0.694444	0.224738	1	-0.264934	1.65382
		7	0.444444	0.151419	1	-0.201945	1.09083
		8	0.5	0.220029	1	-0.439277	1.43928
		9	0.222222	0.144261	1	-0.393612	0.838056
		10	0.25	0.243568	1	-0.789763	1.28976
		11	0.138889	0.261718	1	-0.978356	1.25613
		12	0.583333	0.192622	1	-0.238946	1.40561
		13	0.472222	0.193079	1	-0.35201	1.29645
		14	0.444444	0.216188	1	-0.478436	1.36732
		15	0.388889	0.222817	1	-0.562289	1.34007
		16	0.194444	0.206326	1	-0.686338	1.07523
		18	-0.111111	0.194274	1	-0.940445	0.718223
		19	-0.0277778	0.193079	1	-0.85201	0.796454
		20	0.0555556	0.261086	1	-1.05899	1.1701
		21	-0.388889	0.211862	1	-1.2933	0.515523
		22	-0.388889	0.236636	1	-1.39906	0.621281
		23	-0.166667	0.227128	1	-1.13625	0.802917
		24	-0.527778	0.256614	1	-1.62323	0.567679
		25	-0.638889	0.232832	1	-1.63282	0.355043
		26	-0.666667	0.228869	1	-1.64368	0.310347
		27	-0.861111	0.218773	0.131781	-1.79503	0.0728042
	18	1	1.083*	0.200693	0.00168642	0.226598	1.94007
		2	1.083*	0.212226	0.00410395	0.177368	1.9893
		3	1.083*	0.215933	0.00534927	0.161542	2.00512
		4	0.889*	0.185924	0.0108953	0.0951995	1.68258
		5	0.777778	0.222222	0.452383	-0.170863	1.72642
		6	0.805556	0.231693	0.482352	-0.183514	1.79463
		7	0.555556	0.180143	1	-0.213454	1.32456
		8	0.611111	0.165605	0.26575	-0.0958374	1.31806
		9	0.333333	0.225374	1	-0.628764	1.29543
		10	0.361111	0.287719	1	-0.867127	1.58935
		11	0.25	0.274223	1	-0.920627	1.42063
		12	0.694444	0.198484	0.453964	-0.152861	1.54175
		13	0.583333	0.188457	1	-0.221165	1.38783
		14	0.555556	0.171105	0.903409	-0.174871	1.28598
		15	0.5	0.220029	1	-0.439277	1.43928
		16	0.305556	0.241751	1	-0.726451	1.33756
		17	0.111111	0.194274	1	-0.718223	0.940445
		19	0.0833333	0.16607	1	-0.625601	0.792268
		20	0.166667	0.250397	1	-0.902246	1.23558
		21	-0.277778	0.26907	1	-1.42641	0.87085
		22	-0.277778	0.26907	1	-1.42641	0.87085
		23	-0.0555556	0.242161	1	-1.08931	0.978201
		24	-0.416667	0.230166	1	-1.39922	0.565883
		25	-0.527778	0.288637	1	-1.75993	0.704379
		26	-0.555556	0.247028	1	-1.61009	0.498978
		27	-0.75	0.277102	1	-1.93292	0.432917
	19	1	1.000*	0.20315	0.00711532	0.132778	1.86722
		2	1.000*	0.154303	6.33907e-05	0.341297	1.6587
		3	1.000*	0.154303	6.33907e-05	0.341297	1.6587
		4	0.806*	0.181788	0.0309474	0.0295258	1.58159
		5	0.694444	0.181788	0.183786	-0.0815853	1.47047
		6	0.722222	0.197649	0.294217	-0.121519	1.56596
		7	0.472222	0.166601	1	-0.238976	1.18342
		8	0.527778	0.188924	1	-0.278716	1.33427
		9	0.25	0.196699	1	-0.589684	1.08968
		10	0.277778	0.227516	1	-0.693462	1.24902
		11	0.166667	0.216392	1	-0.757084	1.09042
		12	0.611111	0.183778	0.730781	-0.173414	1.39564
		13	0.5	0.171362	1	-0.231526	1.23153
		14	0.472222	0.193079	1	-0.35201	1.29645
		15	0.416667	0.20461	1	-0.456787	1.29012
		16	0.222222	0.222222	1	-0.726418	1.17086
		17	0.0277778	0.193079	1	-0.796454	0.85201
		18	-0.0833333	0.16607	1	-0.792268	0.625601
		20	0.0833333	0.25	1	-0.983887	1.15055
		21	-0.361111	0.249294	1	-1.42532	0.703093
		22	-0.361111	0.207605	1	-1.24735	0.525128
		23	-0.138889	0.183237	1	-0.921106	0.643329
		24	-0.5	0.216392	1	-1.42375	0.423751
		25	-0.611111	0.279676	1	-1.80502	0.582793
		26	-0.638889	0.222371	1	-1.58816	0.310386
		27	-0.833333	0.227128	0.282101	-1.80292	0.136251
	20	1	0.916667	0.223163	0.0801743	-0.0359884	1.86932
		2	0.916667	0.230166	0.115223	-0.0658829	1.89922
		3	0.916667	0.223163	0.0801743	-0.0359884	1.86932
		4	0.722222	0.193592	0.237017	-0.1042	1.54864
		5	0.611111	0.262097	1	-0.50775	1.72997
		6	0.638889	0.218773	1	-0.295026	1.5728
		7	0.388889	0.249691	1	-0.677013	1.45479
		8	0.444444	0.212485	1	-0.462629	1.35152
		9	0.166667	0.2407	1	-0.860853	1.19419
		10	0.194444	0.235094	1	-0.809142	1.19803
		11	0.0833333	0.259349	1	-1.0238	1.19046
		12	0.527778	0.230548	1	-0.456406	1.51196
		13	0.416667	0.223163	1	-0.535988	1.36932
		14	0.388889	0.208082	1	-0.499388	1.27717
		15	0.333333	0.20315	1	-0.533889	1.20056
		16	0.138889	0.155087	1	-0.52316	0.800938
		17	-0.0555556	0.261086	1	-1.1701	1.05899
		18	-0.166667	0.250397	1	-1.23558	0.902246
		19	-0.0833333	0.25	1	-1.15055	0.983887
		21	-0.444444	0.285758	1	-1.66431	0.775424
		22	-0.444444	0.237194	1	-1.457	0.568109
		23	-0.222222	0.169552	1	-0.946019	0.501574
		24	-0.583333	0.240288	1	-1.60909	0.442426
		25	-0.694444	0.266725	1	-1.83306	0.444171
		26	-0.722222	0.197649	0.294217	-1.56596	0.121519
		27	-0.916667	0.223163	0.0801743	-1.86932	0.0359884
	21	1	1.361*	0.232832	0.000432564	0.367179	2.35504
		2	1.361*	0.199813	2.34813e-05	0.508135	2.21409
		3	1.361*	0.1958	1.54886e-05	0.525263	2.19696
		4	1.167*	0.220029	0.00225428	0.22739	2.10594
		5	1.056*	0.210609	0.00543198	0.15649	1.95462
		6	1.083*	0.188457	0.000581516	0.278835	1.88783
		7	0.833333	0.227128	0.282101	-0.136251	1.80292
		8	0.888889	0.241614	0.27429	-0.142534	1.92031
		9	0.611111	0.219226	1	-0.324738	1.54696
		10	0.638889	0.169747	0.215748	-0.0857395	1.36352
		11	0.527778	0.208875	1	-0.363885	1.41944
		12	0.972*	0.201132	0.00929516	0.113613	1.83083
		13	0.861111	0.218773	0.131781	-0.0728042	1.79503
		14	0.833333	0.23738	0.439345	-0.180013	1.84668
		15	0.777778	0.229254	0.608071	-0.20088	1.75644
		16	0.583333	0.212226	1	-0.322632	1.4893
		17	0.388889	0.211862	1	-0.515523	1.2933
		18	0.277778	0.26907	1	-0.87085	1.42641
		19	0.361111	0.249294	1	-0.703093	1.42532
		20	0.444444	0.285758	1	-0.775424	1.66431
		22	0	0.20315	1	-0.867222	0.867222
		23	0.222222	0.25854	1	-0.881455	1.3259
		24	-0.138889	0.246089	1	-1.18942	0.911637
		25	-0.25	0.196699	1	-1.08968	0.589684
		26	-0.277778	0.237751	1	-1.29271	0.737153
		27	-0.472222	0.201132	1	-1.33083	0.386387
	22	1	1.361*	0.215115	0.000100641	0.442813	2.27941
		2	1.361*	0.183237	3.78969e-06	0.578894	2.14333
		3	1.361*	0.183237	3.78969e-06	0.578894	2.14333
		4	1.167*	0.197203	0.000349568	0.324832	2.0085
		5	1.056*	0.221626	0.0115053	0.10946	2.00165
		6	1.083*	0.215933	0.00534927	0.161542	2.00512
		7	0.833333	0.205094	0.0912404	-0.042188	1.70885
		8	0.888889	0.224591	0.123783	-0.0698615	1.84764
		9	0.611111	0.219226	1	-0.324738	1.54696
		10	0.638889	0.169747	0.215748	-0.0857395	1.36352
		11	0.527778	0.151637	0.477432	-0.119543	1.1751
		12	0.972*	0.17587	0.00113591	0.221453	1.72299
		13	0.861111	0.222371	0.158242	-0.0881642	1.81039
		14	0.833333	0.220029	0.201742	-0.105944	1.77261
		15	0.777778	0.199647	0.147986	-0.0744914	1.63005
		16	0.583333	0.192622	1	-0.238946	1.40561
		17	0.388889	0.236636	1	-0.621281	1.39906
		18	0.277778	0.26907	1	-0.87085	1.42641
		19	0.361111	0.207605	1	-0.525128	1.24735
		20	0.444444	0.237194	1	-0.568109	1.457
		21	0	0.20315	1	-0.867222	0.867222
		23	0.222222	0.199647	1	-0.630047	1.07449
		24	-0.138889	0.222371	1	-1.08816	0.810386
		25	-0.25	0.240288	1	-1.27576	0.775759
		26	-0.277778	0.185212	1	-1.06842	0.512869
		27	-0.472222	0.188924	1	-1.27872	0.334271
	23	1	1.139*	0.215115	0.00230964	0.220591	2.05719
		2	1.139*	0.178853	8.91067e-05	0.375385	1.90239
		3	1.139*	0.178853	8.91067e-05	0.375385	1.90239
		4	0.944*	0.202933	0.015941	0.0781491	1.81074
		5	0.833333	0.197203	0.0567514	-0.00850143	1.67517
		6	0.861*	0.183237	0.0139125	0.0788936	1.64333
		7	0.611111	0.208082	1	-0.277166	1.49939
		8	0.666667	0.232311	1	-0.32504	1.65837
		9	0.388889	0.215575	1	-0.531376	1.30915
		10	0.416667	0.215933	1	-0.505125	1.33846
		11	0.305556	0.213881	1	-0.607478	1.21859
		12	0.75	0.223163	0.663432	-0.202655	1.70266
		13	0.638889	0.199813	1	-0.214087	1.49186
		14	0.611111	0.211862	1	-0.293301	1.51552
		15	0.555556	0.200968	1	-0.302352	1.41346
		16	0.361111	0.169747	1	-0.363517	1.08574
		17	0.166667	0.227128	1	-0.802917	1.13625
		18	0.0555556	0.242161	1	-0.978201	1.08931
		19	0.138889	0.183237	1	-0.643329	0.921106
		20	0.222222	0.169552	1	-0.501574	0.946019
		21	-0.222222	0.25854	1	-1.3259	0.881455
		22	-0.222222	0.199647	1	-1.07449	0.630047
		24	-0.361111	0.203746	1	-1.23088	0.508655
		25	-0.472222	0.268701	1	-1.61927	0.67483
		26	-0.5	0.171362	1	-1.23153	0.231526
		27	-0.694444	0.202443	0.548345	-1.55865	0.169762
	24	1	1.500*	0.256657	0.000434573	0.40436	2.59564
		2	1.500*	0.227128	4.37395e-05	0.530416	2.46958
		3	1.500*	0.230596	5.89501e-05	0.515612	2.48439
		4	1.306*	0.235094	0.00105193	0.301969	2.30914
		5	1.194*	0.24823	0.00992814	0.13478	2.25411
		6	1.222*	0.229254	0.00206458	0.243565	2.20088
		7	0.972*	0.216341	0.0256949	0.0486889	1.89576
		8	1.028*	0.237333	0.0416963	0.0146295	2.04093
		9	0.75	0.236962	1	-0.261561	1.76156
		10	0.777778	0.236076	0.794173	-0.230003	1.78556
		11	0.666667	0.182574	0.296356	-0.112721	1.44605
		12	1.111*	0.198317	0.00090548	0.264517	1.9577
		13	1	0.242343	0.0759057	-0.0345338	2.03453
		14	0.972*	0.22708	0.0481901	0.0028453	1.9416
		15	0.916667	0.219578	0.0659156	-0.0206837	1.85402
		16	0.722222	0.209349	0.519646	-0.171465	1.61591
		17	0.527778	0.256614	1	-0.567679	1.62323
		18	0.416667	0.230166	1	-0.565883	1.39922
		19	0.5	0.216392	1	-0.423751	1.42375
		20	0.583333	0.240288	1	-0.442426	1.60909
		21	0.138889	0.246089	1	-0.911637	1.18942
		22	0.138889	0.222371	1	-0.810386	1.08816
		23	0.361111	0.203746	1	-0.508655	1.23088
		25	-0.111111	0.286683	1	-1.33493	1.1127
		26	-0.138889	0.187518	1	-0.939383	0.661605
		27	-0.333333	0.20315	1	-1.20056	0.533889
	25	1	1.611*	0.25285	8.80143e-05	0.531726	2.6905
		2	1.611*	0.22983	1.30169e-05	0.629994	2.59223
		3	1.611*	0.215575	3.31782e-06	0.690846	2.53138
		4	1.417*	0.246805	0.000596593	0.363085	2.47025
		5	1.306*	0.238446	0.00133347	0.28766	2.32345
		6	1.333*	0.225374	0.000349568	0.371236	2.29543
		7	1.083*	0.25	0.0413519	0.016113	2.15055
		8	1.13889	0.276465	0.0774522	-0.0413081	2.31909
		9	0.861111	0.225912	0.188229	-0.10328	1.8255
		10	0.888889	0.221029	0.102939	-0.0546557	1.83243
		11	0.777778	0.249161	1	-0.28586	1.84142
		12	1.222*	0.245955	0.00617808	0.17227	2.27217
		13	1.111*	0.23155	0.0103322	0.122651	2.09957
		14	1.08333	0.256271	0.0564968	-0.0106553	2.17732
		15	1.028*	0.216341	0.0119287	0.104244	1.95131
		16	0.833333	0.227128	0.282101	-0.136251	1.80292
		17	0.638889	0.232832	1	-0.355043	1.63282
		18	0.527778	0.288637	1	-0.704379	1.75993
		19	0.611111	0.279676	1	-0.582793	1.80502
		20	0.694444	0.266725	1	-0.444171	1.83306
		21	0.25	0.196699	1	-0.589684	1.08968
		22	0.25	0.240288	1	-0.775759	1.27576
		23	0.472222	0.268701	1	-0.67483	1.61927
		24	0.111111	0.286683	1	-1.1127	1.33493
		26	-0.0277778	0.233966	1	-1.02655	0.970993
		27	-0.222222	0.187342	1	-1.02196	0.577518
	26	1	1.639*	0.211393	1.47131e-06	0.736478	2.5413
		2	1.639*	0.207605	9.777e-07	0.75265	2.52513
		3	1.639*	0.203746	6.36336e-07	0.769122	2.50866
		4	1.444*	0.188749	1.96717e-06	0.638698	2.25019
		5	1.333*	0.225374	0.000349568	0.371236	2.29543
		6	1.361*	0.225912	0.000251252	0.39672	2.3255
		7	1.111*	0.221029	0.00518989	0.167566	2.05466
		8	1.167*	0.220029	0.00225428	0.22739	2.10594
		9	0.888889	0.224591	0.123783	-0.0698615	1.84764
		10	0.916667	0.226691	0.0965555	-0.0510511	1.88438
		11	0.805556	0.202443	0.116385	-0.0586504	1.66976
		12	1.250*	0.196699	9.2624e-05	0.410316	2.08968
		13	1.139*	0.211393	0.00174057	0.236478	2.0413
		14	1.111*	0.241614	0.018805	0.0796887	2.14253
		15	1.056*	0.19084	0.00112544	0.240884	1.87023
		16	0.861*	0.183237	0.0139125	0.0788936	1.64333
		17	0.666667	0.228869	1	-0.310347	1.64368
		18	0.555556	0.247028	1	-0.498978	1.61009
		19	0.638889	0.222371	1	-0.310386	1.58816
		20	0.722222	0.197649	0.294217	-0.121519	1.56596
		21	0.277778	0.237751	1	-0.737153	1.29271
		22	0.277778	0.185212	1	-0.512869	1.06842
		23	0.5	0.171362	1	-0.231526	1.23153
		24	0.138889	0.187518	1	-0.661605	0.939383
		25	0.0277778	0.233966	1	-0.970993	1.02655
		27	-0.194444	0.168181	1	-0.912389	0.5235
	27	1	1.833*	0.223607	4.08653e-07	0.878782	2.78788
		2	1.833*	0.188982	6.54386e-09	1.02659	2.64008
		3	1.833*	0.193136	1.14215e-08	1.00886	2.65781
		4	1.639*	0.225912	6.31276e-06	0.674498	2.60328
		5	1.528*	0.212641	7.75603e-06	0.62004	2.43552
		6	1.556*	0.216188	7.51693e-06	0.632675	2.47844
		7	1.306*	0.21756	0.000270274	0.376817	2.23429
		8	1.361*	0.246089	0.00112595	0.310585	2.41164
		9	1.083*	0.179837	0.000252003	0.315631	1.85104
		10	1.111*	0.177182	0.000119309	0.354744	1.86748
		11	1.000*	0.191071	0.0027762	0.184343	1.81566
		12	1.444*	0.196979	5.01097e-06	0.603565	2.28532
		13	1.333*	0.218218	0.000194127	0.401787	2.26488
		14	1.306*	0.238446	0.00133347	0.28766	2.32345
		15	1.250*	0.208452	0.000273837	0.360142	2.13986
		16	1.056*	0.177927	0.000332542	0.296008	1.8151
		17	0.861111	0.218773	0.131781	-0.0728042	1.79503
		18	0.75	0.277102	1	-0.432917	1.93292
		19	0.833333	0.227128	0.282101	-0.136251	1.80292
		20	0.916667	0.223163	0.0801743	-0.0359884	1.86932
		21	0.472222	0.201132	1	-0.386387	1.33083
		22	0.472222	0.188924	1	-0.334271	1.27872
		23	0.694444	0.202443	0.548345	-0.169762	1.55865
		24	0.333333	0.20315	1	-0.533889	1.20056
		25	0.222222	0.187342	1	-0.577518	1.02196
		26	0.194444	0.168181	1	-0.5235	0.912389
General Dentist	1	2	0	0		0	0
		3	-0.138889	0.058456	1	-0.388431	0.110653
		4	-0.388889	0.0915283	0.0530346	-0.779612	0.00183446
		5	-0.527778	0.156784	0.653541	-1.19707	0.141513
		6	-0.500*	0.0934353	0.00194304	-0.898864	-0.101136
		7	-0.444*	0.10114	0.0345274	-0.876199	-0.0126903
		8	-0.917*	0.16607	0.00116497	-1.6256	-0.207732
		9	-0.583*	0.134371	0.0404008	-1.15695	-0.00971963
		10	-0.806*	0.111408	6.77363e-06	-1.28114	-0.329967
		11	-0.944*	0.148775	9.45311e-05	-1.57955	-0.309341
		12	-0.944*	0.186635	0.00469158	-1.74117	-0.147724
		13	-0.889*	0.118038	2.8087e-06	-1.39278	-0.384998
		14	-1.139*	0.169747	3.1913e-05	-1.86352	-0.41426
		15	-1.278*	0.176433	6.54561e-06	-2.03095	-0.524604
		16	-1.389*	0.139601	3.40157e-09	-1.98483	-0.792947
		17	-1.167*	0.156854	3.68269e-06	-1.83626	-0.497076
		18	-1.194*	0.202443	0.000366886	-2.05865	-0.330238
		19	-1.417*	0.15622	3.60481e-08	-2.08355	-0.749781
		20	-1.833*	0.171362	4.93806e-10	-2.56486	-1.10181
		21	-1.556*	0.156573	3.52816e-09	-2.22395	-0.887166
		22	-1.556*	0.156573	3.52816e-09	-2.22395	-0.887166
		23	-1.500*	0.166667	4.34845e-08	-2.21148	-0.78852
		24	-1.750*	0.184197	1.11713e-08	-2.53632	-0.963684
		25	-1.528*	0.151637	2.44504e-09	-2.1751	-0.880457
		26	-2.028*	0.140781	9.85593e-14	-2.62875	-1.4268
		27	-2.278*	0.180876	5.17369e-12	-3.04992	-1.50564
	2	1	0	0		0	0
		3	-0.138889	0.058456	1	-0.388431	0.110653
		4	-0.388889	0.0915283	0.0530346	-0.779612	0.00183446
		5	-0.527778	0.156784	0.653541	-1.19707	0.141513
		6	-0.500*	0.0934353	0.00194304	-0.898864	-0.101136
		7	-0.444*	0.10114	0.0345274	-0.876199	-0.0126903
		8	-0.917*	0.16607	0.00116497	-1.6256	-0.207732
		9	-0.583*	0.134371	0.0404008	-1.15695	-0.00971963
		10	-0.806*	0.111408	6.77363e-06	-1.28114	-0.329967
		11	-0.944*	0.148775	9.45311e-05	-1.57955	-0.309341
		12	-0.944*	0.186635	0.00469158	-1.74117	-0.147724
		13	-0.889*	0.118038	2.8087e-06	-1.39278	-0.384998
		14	-1.139*	0.169747	3.1913e-05	-1.86352	-0.41426
		15	-1.278*	0.176433	6.54561e-06	-2.03095	-0.524604
		16	-1.389*	0.139601	3.40157e-09	-1.98483	-0.792947
		17	-1.167*	0.156854	3.68269e-06	-1.83626	-0.497076
		18	-1.194*	0.202443	0.000366886	-2.05865	-0.330238
		19	-1.417*	0.15622	3.60481e-08	-2.08355	-0.749781
		20	-1.833*	0.171362	4.93806e-10	-2.56486	-1.10181
		21	-1.556*	0.156573	3.52816e-09	-2.22395	-0.887166
		22	-1.556*	0.156573	3.52816e-09	-2.22395	-0.887166
		23	-1.500*	0.166667	4.34845e-08	-2.21148	-0.78852
		24	-1.750*	0.184197	1.11713e-08	-2.53632	-0.963684
		25	-1.528*	0.151637	2.44504e-09	-2.1751	-0.880457
		26	-2.028*	0.140781	9.85593e-14	-2.62875	-1.4268
		27	-2.278*	0.180876	5.17369e-12	-3.04992	-1.50564
	3	1	0.138889	0.058456	1	-0.110653	0.388431
		2	0.138889	0.058456	1	-0.110653	0.388431
		4	-0.25	0.115298	1	-0.742194	0.242194
		5	-0.388889	0.174928	1	-1.13563	0.357856
		6	-0.361111	0.120533	1	-0.875652	0.15343
		7	-0.305556	0.124846	1	-0.838507	0.227395
		8	-0.778*	0.159916	0.00849496	-1.46044	-0.0951145
		9	-0.444444	0.146083	1	-1.06806	0.179169
		10	-0.667*	0.138013	0.0093876	-1.25583	-0.0775051
		11	-0.806*	0.168181	0.0106078	-1.5235	-0.087611
		12	-0.805556	0.194444	0.072342	-1.63562	0.0245047
		13	-0.750*	0.115298	5.89501e-05	-1.24219	-0.257806
		14	-1.000*	0.159364	0.000117905	-1.68031	-0.319695
		15	-1.139*	0.1958	0.00047282	-1.97474	-0.303041
		16	-1.250*	0.161221	1.46899e-06	-1.93823	-0.561769
		17	-1.028*	0.161767	9.30239e-05	-1.71834	-0.337215
		18	-1.056*	0.206807	0.00411092	-1.93839	-0.172723
		19	-1.278*	0.146986	1.01604e-07	-1.90524	-0.650311
		20	-1.694*	0.168181	2.44564e-09	-2.41239	-0.9765
		21	-1.417*	0.184197	1.75999e-06	-2.20298	-0.630351
		22	-1.417*	0.170783	3.10926e-07	-2.14572	-0.687616
		23	-1.361*	0.155087	8.06119e-08	-2.02316	-0.699062
		24	-1.611*	0.188047	1.4429e-07	-2.41386	-0.808362
		25	-1.389*	0.155726	5.4368e-08	-2.05366	-0.724115
		26	-1.889*	0.142416	1.14443e-12	-2.49684	-1.28093
		27	-2.139*	0.191704	1.57147e-10	-2.95725	-1.32053
	4	1	0.388889	0.0915283	0.0530346	-0.00183446	0.779612
		2	0.388889	0.0915283	0.0530346	-0.00183446	0.779612
		3	0.25	0.115298	1	-0.242194	0.742194
		5	-0.138889	0.174359	1	-0.883209	0.605431
		6	-0.111111	0.111111	1	-0.585431	0.363209
		7	-0.0555556	0.0885908	1	-0.433739	0.322628
		8	-0.527778	0.17587	1	-1.27855	0.222991
		9	-0.194444	0.148107	1	-0.826695	0.437806
		10	-0.416667	0.151054	1	-1.0615	0.228167
		11	-0.555556	0.171105	0.903409	-1.28598	0.174871
		12	-0.555556	0.175682	1	-1.30552	0.19441
		13	-0.5	0.156854	1	-1.16959	0.169591
		14	-0.75	0.184197	0.0890024	-1.53632	0.0363156
		15	-0.889*	0.163191	0.00145344	-1.58553	-0.192245
		16	-1.000*	0.159364	0.000117905	-1.68031	-0.319695
		17	-0.778*	0.169552	0.0194583	-1.50157	-0.0539815
		18	-0.805556	0.206326	0.144411	-1.68634	0.075227
		19	-1.028*	0.188924	0.00148353	-1.83427	-0.221284
		20	-1.444*	0.180143	6.84517e-07	-2.21345	-0.675435
		21	-1.167*	0.161835	7.22071e-06	-1.85752	-0.475813
		22	-1.167*	0.166667	1.34098e-05	-1.87815	-0.455186
		23	-1.111*	0.198317	0.00090548	-1.9577	-0.264517
		24	-1.361*	0.199813	2.34813e-05	-2.21409	-0.508135
		25	-1.139*	0.178853	8.91067e-05	-1.90239	-0.375385
		26	-1.639*	0.169747	7.3987e-09	-2.36352	-0.91426
		27	-1.889*	0.20998	4.40187e-08	-2.78527	-0.992508
	5	1	0.527778	0.156784	0.653541	-0.141513	1.19707
		2	0.527778	0.156784	0.653541	-0.141513	1.19707
		3	0.388889	0.174928	1	-0.357856	1.13563
		4	0.138889	0.174359	1	-0.605431	0.883209
		6	0.0277778	0.161767	1	-0.662785	0.71834
		7	0.0833333	0.192622	1	-0.738946	0.905613
		8	-0.388889	0.233258	1	-1.38464	0.606861
		9	-0.0555556	0.112295	1	-0.534931	0.42382
		10	-0.277778	0.201625	1	-1.13849	0.582935
		11	-0.416667	0.179837	1	-1.18437	0.351035
		12	-0.416667	0.25	1	-1.48389	0.650554
		13	-0.361111	0.14449	1	-0.977923	0.255701
		14	-0.611111	0.25285	1	-1.6905	0.468274
		15	-0.75	0.265399	1	-1.88296	0.382956
		16	-0.861*	0.178853	0.00984562	-1.62462	-0.0976072
		17	-0.639*	0.126947	0.00510092	-1.18081	-0.0969675
		18	-0.666667	0.267261	1	-1.80757	0.47424
		19	-0.889*	0.20228	0.0345274	-1.7524	-0.0253805
		20	-1.306*	0.163394	7.41938e-07	-2.00306	-0.608047
		21	-1.028*	0.201132	0.00403828	-1.88639	-0.169168
		22	-1.028*	0.208875	0.00715695	-1.91944	-0.136115
		23	-0.972222	0.233966	0.0697375	-1.97099	0.0265488
		24	-1.222*	0.199647	0.000187304	-2.07449	-0.369953
		25	-1.000*	0.21455	0.0156136	-1.91589	-0.0841111
		26	-1.500*	0.201187	3.49522e-06	-2.35884	-0.641157
		27	-1.750*	0.233588	3.14516e-06	-2.74716	-0.752839
	6	1	0.500*	0.0934353	0.00194304	0.101136	0.898864
		2	0.500*	0.0934353	0.00194304	0.101136	0.898864
		3	0.361111	0.120533	1	-0.15343	0.875652
		4	0.111111	0.111111	1	-0.363209	0.585431
		5	-0.0277778	0.161767	1	-0.71834	0.662785
		7	0.0555556	0.131803	1	-0.507097	0.618209
		8	-0.416667	0.208452	1	-1.30653	0.473192
		9	-0.0833333	0.128329	1	-0.631153	0.464487
		10	-0.305556	0.0874638	0.460589	-0.678928	0.0678169
		11	-0.444*	0.10114	0.0345274	-0.876199	-0.0126903
		12	-0.444444	0.22341	1	-1.39815	0.509264
		13	-0.388889	0.155726	1	-1.05366	0.275885
		14	-0.638889	0.222371	1	-1.58816	0.310386
		15	-0.777778	0.199647	0.147986	-1.63005	0.0744914
		16	-0.889*	0.153156	0.000491523	-1.54269	-0.235084
		17	-0.666667	0.169031	0.128795	-1.38824	0.054906
		18	-0.694444	0.224738	1	-1.65382	0.264934
		19	-0.917*	0.188457	0.00848433	-1.72117	-0.112168
		20	-1.333*	0.19518	2.21625e-05	-2.16653	-0.500133
		21	-1.056*	0.154017	2.07428e-05	-1.71304	-0.398074
		22	-1.056*	0.164	7.2462e-05	-1.75565	-0.35546
		23	-1.000*	0.182574	0.00132561	-1.77939	-0.220612
		24	-1.250*	0.16607	2.83837e-06	-1.95893	-0.541065
		25	-1.028*	0.156784	5.06447e-05	-1.69707	-0.358487
		26	-1.528*	0.171298	5.4368e-08	-2.25903	-0.796527
		27	-1.778*	0.199647	5.65422e-08	-2.63005	-0.925509
	7	1	0.444*	0.10114	0.0345274	0.0126903	0.876199
		2	0.444*	0.10114	0.0345274	0.0126903	0.876199
		3	0.305556	0.124846	1	-0.227395	0.838507
		4	0.0555556	0.0885908	1	-0.322628	0.433739
		5	-0.0833333	0.192622	1	-0.905613	0.738946
		6	-0.0555556	0.131803	1	-0.618209	0.507097
		8	-0.472222	0.17587	1	-1.22299	0.278547
		9	-0.138889	0.149882	1	-0.778719	0.500941
		10	-0.361111	0.155087	1	-1.02316	0.300938
		11	-0.5	0.193136	1	-1.32448	0.324475
		12	-0.5	0.161835	1	-1.19085	0.190853
		13	-0.444444	0.151419	1	-1.09083	0.201945
		14	-0.694444	0.190319	0.298565	-1.50689	0.118005
		15	-0.833*	0.166667	0.00563103	-1.54481	-0.121853
		16	-0.944*	0.137693	2.04016e-05	-1.53224	-0.356648
		17	-0.722*	0.162379	0.0294723	-1.4154	-0.0290468
		18	-0.75	0.208452	0.344388	-1.63986	0.139858
		19	-0.972*	0.201132	0.00929516	-1.83083	-0.113613
		20	-1.389*	0.183778	2.5965e-06	-2.17341	-0.604364
		21	-1.111*	0.153156	6.30882e-06	-1.76492	-0.457306
		22	-1.111*	0.163191	2.37138e-05	-1.80776	-0.414467
		23	-1.056*	0.202933	0.00306048	-1.92185	-0.18926
		24	-1.306*	0.21756	0.000270274	-2.23429	-0.376817
		25	-1.083*	0.184197	0.000388387	-1.86965	-0.297018
		26	-1.583*	0.175368	4.01984e-08	-2.33196	-0.834708
		27	-1.833*	0.180388	1.9444e-09	-2.60339	-1.06328
	8	1	0.917*	0.16607	0.00116497	0.207732	1.6256
		2	0.917*	0.16607	0.00116497	0.207732	1.6256
		3	0.778*	0.159916	0.00849496	0.0951145	1.46044
		4	0.527778	0.17587	1	-0.222991	1.27855
		5	0.388889	0.233258	1	-0.606861	1.38464
		6	0.416667	0.208452	1	-0.473192	1.30653
		7	0.472222	0.17587	1	-0.278547	1.22299
		9	0.333333	0.21455	1	-0.582556	1.24922
		10	0.111111	0.217408	1	-0.816979	1.0392
		11	-0.0277778	0.240654	1	-1.0551	0.999547
		12	-0.0277778	0.156784	1	-0.697069	0.641513
		13	0.0277778	0.184675	1	-0.760579	0.816134
		14	-0.222222	0.113467	1	-0.7066	0.262155
		15	-0.361111	0.239552	1	-1.38373	0.66151
		16	-0.472222	0.216341	1	-1.39576	0.451311
		17	-0.25	0.230166	1	-1.23255	0.73255
		18	-0.277778	0.176433	1	-1.03095	0.475396
		19	-0.5	0.184735	1	-1.28861	0.288611
		20	-0.917*	0.208452	0.0342085	-1.80653	-0.0268083
		21	-0.638889	0.239552	1	-1.66151	0.383732
		22	-0.638889	0.211393	1	-1.5413	0.263522
		23	-0.583333	0.243568	1	-1.6231	0.45643
		24	-0.833333	0.259731	1	-1.9421	0.275429
		25	-0.611111	0.196306	1	-1.44912	0.226897
		26	-1.111*	0.181606	0.000189387	-1.88636	-0.335858
		27	-1.361*	0.236216	0.000557829	-2.36949	-0.352732
	9	1	0.583*	0.134371	0.0404008	0.00971963	1.15695
		2	0.583*	0.134371	0.0404008	0.00971963	1.15695
		3	0.444444	0.146083	1	-0.179169	1.06806
		4	0.194444	0.148107	1	-0.437806	0.826695
		5	0.0555556	0.112295	1	-0.42382	0.534931
		6	0.0833333	0.128329	1	-0.464487	0.631153
		7	0.138889	0.149882	1	-0.500941	0.778719
		8	-0.333333	0.21455	1	-1.24922	0.582556
		10	-0.222222	0.164804	1	-0.925753	0.481308
		11	-0.361111	0.160123	1	-1.04466	0.322434
		12	-0.361111	0.246089	1	-1.41164	0.689415
		13	-0.305556	0.118318	1	-0.810641	0.199529
		14	-0.555556	0.240517	1	-1.58229	0.471182
		15	-0.694444	0.24823	1	-1.75411	0.36522
		16	-0.806*	0.153372	0.0026237	-1.46028	-0.150829
		17	-0.583*	0.121988	0.0108627	-1.10408	-0.0625831
		18	-0.611111	0.236636	1	-1.62128	0.399059
		19	-0.833*	0.193136	0.0436828	-1.65781	-0.00885785
		20	-1.250*	0.170783	5.21759e-06	-1.97905	-0.52095
		21	-0.972*	0.17587	0.00113591	-1.72299	-0.221453
		22	-0.972*	0.197147	0.00692504	-1.81382	-0.130626
		23	-0.916667	0.215933	0.0536129	-1.83846	0.00512494
		24	-1.167*	0.175933	4.03207e-05	-1.9177	-0.41563
		25	-0.944*	0.206807	0.020683	-1.82728	-0.0616117
		26	-1.444*	0.184496	1.17984e-06	-2.23204	-0.656853
		27	-1.694*	0.213881	9.01754e-07	-2.60748	-0.781411
	10	1	0.806*	0.111408	6.77363e-06	0.329967	1.28114
		2	0.806*	0.111408	6.77363e-06	0.329967	1.28114
		3	0.667*	0.138013	0.0093876	0.0775051	1.25583
		4	0.416667	0.151054	1	-0.228167	1.0615
		5	0.277778	0.201625	1	-0.582935	1.13849
		6	0.305556	0.0874638	0.460589	-0.0678169	0.678928
		7	0.361111	0.155087	1	-0.300938	1.02316
		8	-0.111111	0.217408	1	-1.0392	0.816979
		9	0.222222	0.164804	1	-0.481308	0.925753
		11	-0.138889	0.113758	1	-0.624509	0.346731
		12	-0.138889	0.236216	1	-1.14727	0.86949
		13	-0.0833333	0.16607	1	-0.792268	0.625601
		14	-0.333333	0.235702	1	-1.33952	0.672852
		15	-0.472222	0.212641	1	-1.37996	0.435516
		16	-0.583333	0.170783	0.570899	-1.31238	0.145717
		17	-0.361111	0.207605	1	-1.24735	0.525128
		18	-0.388889	0.243251	1	-1.4273	0.649521
		19	-0.611111	0.204232	1	-1.48295	0.260732
		20	-1.028*	0.20504	0.00542124	-1.90307	-0.152486
		21	-0.750*	0.15622	0.0102598	-1.41689	-0.0831143
		22	-0.750*	0.151054	0.00625686	-1.39483	-0.105166
		23	-0.694444	0.194444	0.370879	-1.5245	0.135616
		24	-0.944*	0.148775	9.45311e-05	-1.57955	-0.309341
		25	-0.722*	0.141484	0.00410395	-1.3262	-0.118245
		26	-1.222*	0.169552	7.23034e-06	-1.94602	-0.498426
		27	-1.472*	0.171298	1.33827e-07	-2.20347	-0.740971
	11	1	0.944*	0.148775	9.45311e-05	0.309341	1.57955
		2	0.944*	0.148775	9.45311e-05	0.309341	1.57955
		3	0.806*	0.168181	0.0106078	0.087611	1.5235
		4	0.555556	0.171105	0.903409	-0.174871	1.28598
		5	0.416667	0.179837	1	-0.351035	1.18437
		6	0.444*	0.10114	0.0345274	0.0126903	0.876199
		7	0.5	0.193136	1	-0.324475	1.32448
		8	0.0277778	0.240654	1	-0.999547	1.0551
		9	0.361111	0.160123	1	-0.322434	1.04466
		10	0.138889	0.113758	1	-0.346731	0.624509
		12	0	0.270214	1	-1.15351	1.15351
		13	0.0555556	0.182333	1	-0.7228	0.833911
		14	-0.194444	0.263732	1	-1.32029	0.931397
		15	-0.333333	0.261255	1	-1.4486	0.781932
		16	-0.444444	0.208717	1	-1.33543	0.446542
		17	-0.222222	0.203583	1	-1.0913	0.646851
		18	-0.25	0.259349	1	-1.35713	0.85713
		19	-0.472222	0.22708	1	-1.4416	0.497155
		20	-0.888889	0.224591	0.123783	-1.84764	0.0698615
		21	-0.611111	0.160741	0.193608	-1.2973	0.0750741
		22	-0.611111	0.188047	0.89635	-1.41386	0.191638
		23	-0.555556	0.22341	1	-1.50926	0.398153
		24	-0.806*	0.142648	0.00079101	-1.4145	-0.19661
		25	-0.583333	0.179837	0.911195	-1.35104	0.184369
		26	-1.083*	0.16607	5.57662e-05	-1.79227	-0.374399
		27	-1.333*	0.221825	0.000262322	-2.28028	-0.386389
	12	1	0.944*	0.186635	0.00469158	0.147724	1.74117
		2	0.944*	0.186635	0.00469158	0.147724	1.74117
		3	0.805556	0.194444	0.072342	-0.0245047	1.63562
		4	0.555556	0.175682	1	-0.19441	1.30552
		5	0.416667	0.25	1	-0.650554	1.48389
		6	0.444444	0.22341	1	-0.509264	1.39815
		7	0.5	0.161835	1	-0.190853	1.19085
		8	0.0277778	0.156784	1	-0.641513	0.697069
		9	0.361111	0.246089	1	-0.689415	1.41164
		10	0.138889	0.236216	1	-0.86949	1.14727
		11	0	0.270214	1	-1.15351	1.15351
		13	0.0555556	0.210609	1	-0.84351	0.954622
		14	-0.194444	0.172836	1	-0.932259	0.54337
		15	-0.333333	0.20315	1	-1.20056	0.533889
		16	-0.444444	0.216188	1	-1.36732	0.478436
		17	-0.222222	0.218622	1	-1.15549	0.711048
		18	-0.25	0.243568	1	-1.28976	0.789763
		19	-0.472222	0.24393	1	-1.51353	0.569085
		20	-0.888889	0.213726	0.0690089	-1.80126	0.0234841
		21	-0.611111	0.259051	1	-1.71697	0.494748
		22	-0.611111	0.211862	1	-1.51552	0.293301
		23	-0.555556	0.285758	1	-1.77542	0.664313
		24	-0.805556	0.297661	1	-2.07624	0.465126
		25	-0.583333	0.226691	1	-1.55105	0.384384
		26	-1.083*	0.243568	0.0294723	-2.1231	-0.0435702
		27	-1.333*	0.21455	0.000141518	-2.24922	-0.417444
	13	1	0.889*	0.118038	2.8087e-06	0.384998	1.39278
		2	0.889*	0.118038	2.8087e-06	0.384998	1.39278
		3	0.750*	0.115298	5.89501e-05	0.257806	1.24219
		4	0.5	0.156854	1	-0.169591	1.16959
		5	0.361111	0.14449	1	-0.255701	0.977923
		6	0.388889	0.155726	1	-0.275885	1.05366
		7	0.444444	0.151419	1	-0.201945	1.09083
		8	-0.0277778	0.184675	1	-0.816134	0.760579
		9	0.305556	0.118318	1	-0.199529	0.810641
		10	0.0833333	0.16607	1	-0.625601	0.792268
		11	-0.0555556	0.182333	1	-0.833911	0.7228
		12	-0.0555556	0.210609	1	-0.954622	0.84351
		14	-0.25	0.200693	1	-1.10674	0.606736
		15	-0.388889	0.243251	1	-1.4273	0.649521
		16	-0.5	0.166667	1	-1.21148	0.21148
		17	-0.277778	0.123514	1	-0.805045	0.249489
		18	-0.305556	0.224738	1	-1.26493	0.653823
		19	-0.527778	0.135026	0.142579	-1.10419	0.0486306
		20	-0.944*	0.131803	8.20964e-06	-1.5071	-0.381791
		21	-0.666667	0.199205	0.689504	-1.51705	0.183715
		22	-0.666667	0.186871	0.374936	-1.4644	0.131062
		23	-0.611111	0.174928	0.460589	-1.35786	0.135634
		24	-0.861*	0.174359	0.00677534	-1.60543	-0.116791
		25	-0.638889	0.191704	0.716205	-1.45725	0.179473
		26	-1.139*	0.155087	4.85791e-06	-1.80094	-0.47684
		27	-1.389*	0.183778	2.5965e-06	-2.17341	-0.604364
	14	1	1.139*	0.169747	3.1913e-05	0.41426	1.86352
		2	1.139*	0.169747	3.1913e-05	0.41426	1.86352
		3	1.000*	0.159364	0.000117905	0.319695	1.68031
		4	0.75	0.184197	0.0890024	-0.0363156	1.53632
		5	0.611111	0.25285	1	-0.468274	1.6905
		6	0.638889	0.222371	1	-0.310386	1.58816
		7	0.694444	0.190319	0.298565	-0.118005	1.50689
		8	0.222222	0.113467	1	-0.262155	0.7066
		9	0.555556	0.240517	1	-0.471182	1.58229
		10	0.333333	0.235702	1	-0.672852	1.33952
		11	0.194444	0.263732	1	-0.931397	1.32029
		12	0.194444	0.172836	1	-0.54337	0.932259
		13	0.25	0.200693	1	-0.606736	1.10674
		15	-0.138889	0.218773	1	-1.0728	0.795026
		16	-0.25	0.226691	1	-1.21772	0.717718
		17	-0.0277778	0.230548	1	-1.01196	0.956406
		18	-0.0555556	0.202933	1	-0.921851	0.81074
		19	-0.277778	0.176433	1	-1.03095	0.475396
		20	-0.694444	0.231693	1	-1.68351	0.294626
		21	-0.416667	0.256271	1	-1.51066	0.677322
		22	-0.416667	0.240288	1	-1.44243	0.609092
		23	-0.361111	0.246089	1	-1.41164	0.689415
		24	-0.611111	0.296214	1	-1.87561	0.65339
		25	-0.388889	0.219226	1	-1.32474	0.54696
		26	-0.888889	0.213726	0.0690089	-1.80126	0.0234841
		27	-1.139*	0.261718	0.0391826	-2.25613	-0.0216445
	15	1	1.278*	0.176433	6.54561e-06	0.524604	2.03095
		2	1.278*	0.176433	6.54561e-06	0.524604	2.03095
		3	1.139*	0.1958	0.00047282	0.303041	1.97474
		4	0.889*	0.163191	0.00145344	0.192245	1.58553
		5	0.75	0.265399	1	-0.382956	1.88296
		6	0.777778	0.199647	0.147986	-0.0744914	1.63005
		7	0.833*	0.166667	0.00563103	0.121853	1.54481
		8	0.361111	0.239552	1	-0.66151	1.38373
		9	0.694444	0.24823	1	-0.36522	1.75411
		10	0.472222	0.212641	1	-0.435516	1.37996
		11	0.333333	0.261255	1	-0.781932	1.4486
		12	0.333333	0.20315	1	-0.533889	1.20056
		13	0.388889	0.243251	1	-0.649521	1.4273
		14	0.138889	0.218773	1	-0.795026	1.0728
		16	-0.111111	0.194274	1	-0.940445	0.718223
		17	0.111111	0.238307	1	-0.906192	1.12841
		18	0.0833333	0.262391	1	-1.03678	1.20345
		19	-0.138889	0.252457	1	-1.2166	0.93882
		20	-0.555556	0.247028	1	-1.61009	0.498978
		21	-0.277778	0.201625	1	-1.13849	0.582935
		22	-0.277778	0.193592	1	-1.1042	0.548645
		23	-0.222222	0.264608	1	-1.3518	0.90736
		24	-0.472222	0.285874	1	-1.69258	0.74814
		25	-0.25	0.226691	1	-1.21772	0.717718
		26	-0.75	0.253155	1	-1.83069	0.330687
		27	-1	0.235702	0.0540091	-2.00618	0.00618499
	16	1	1.389*	0.139601	3.40157e-09	0.792947	1.98483
		2	1.389*	0.139601	3.40157e-09	0.792947	1.98483
		3	1.250*	0.161221	1.46899e-06	0.561769	1.93823
		4	1.000*	0.159364	0.000117905	0.319695	1.68031
		5	0.861*	0.178853	0.00984562	0.0976072	1.62462
		6	0.889*	0.153156	0.000491523	0.235084	1.54269
		7	0.944*	0.137693	2.04016e-05	0.356648	1.53224
		8	0.472222	0.216341	1	-0.451311	1.39576
		9	0.806*	0.153372	0.0026237	0.150829	1.46028
		10	0.583333	0.170783	0.570899	-0.145717	1.31238
		11	0.444444	0.208717	1	-0.446542	1.33543
		12	0.444444	0.216188	1	-0.478436	1.36732
		13	0.5	0.166667	1	-0.21148	1.21148
		14	0.25	0.226691	1	-0.717718	1.21772
		15	0.111111	0.194274	1	-0.718223	0.940445
		17	0.222222	0.164804	1	-0.481308	0.925753
		18	0.194444	0.263732	1	-0.931397	1.32029
		19	-0.0277778	0.193079	1	-0.85201	0.796454
		20	-0.444444	0.161562	1	-1.13413	0.245245
		21	-0.166667	0.180388	1	-0.93672	0.603387
		22	-0.166667	0.201187	1	-1.02551	0.692177
		23	-0.111111	0.190145	1	-0.922818	0.700596
		24	-0.361111	0.236216	1	-1.36949	0.647268
		25	-0.138889	0.207605	1	-1.02513	0.74735
		26	-0.638889	0.203746	1	-1.50866	0.230878
		27	-0.888889	0.217408	0.0847463	-1.81698	0.0392008
	17	1	1.167*	0.156854	3.68269e-06	0.497076	1.83626
		2	1.167*	0.156854	3.68269e-06	0.497076	1.83626
		3	1.028*	0.161767	9.30239e-05	0.337215	1.71834
		4	0.778*	0.169552	0.0194583	0.0539815	1.50157
		5	0.639*	0.126947	0.00510092	0.0969675	1.18081
		6	0.666667	0.169031	0.128795	-0.054906	1.38824
		7	0.722*	0.162379	0.0294723	0.0290468	1.4154
		8	0.25	0.230166	1	-0.73255	1.23255
		9	0.583*	0.121988	0.0108627	0.0625831	1.10408
		10	0.361111	0.207605	1	-0.525128	1.24735
		11	0.222222	0.203583	1	-0.646851	1.0913
		12	0.222222	0.218622	1	-0.711048	1.15549
		13	0.277778	0.123514	1	-0.249489	0.805045
		14	0.0277778	0.230548	1	-0.956406	1.01196
		15	-0.111111	0.238307	1	-1.12841	0.906192
		16	-0.222222	0.164804	1	-0.925753	0.481308
		18	-0.0277778	0.271639	1	-1.18737	1.13181
		19	-0.25	0.196699	1	-1.08968	0.589684
		20	-0.666667	0.159364	0.0642742	-1.34697	0.0136386
		21	-0.388889	0.215575	1	-1.30915	0.531376
		22	-0.388889	0.211862	1	-1.2933	0.515523
		23	-0.333333	0.235702	1	-1.33952	0.672852
		24	-0.583333	0.230166	1	-1.56588	0.399216
		25	-0.361111	0.225912	1	-1.3255	0.60328
		26	-0.861111	0.218773	0.131781	-1.79503	0.0728042
		27	-1.111*	0.221029	0.00518989	-2.05466	-0.167566
	18	1	1.194*	0.202443	0.000366886	0.330238	2.05865
		2	1.194*	0.202443	0.000366886	0.330238	2.05865
		3	1.056*	0.206807	0.00411092	0.172723	1.93839
		4	0.805556	0.206326	0.144411	-0.075227	1.68634
		5	0.666667	0.267261	1	-0.47424	1.80757
		6	0.694444	0.224738	1	-0.264934	1.65382
		7	0.75	0.208452	0.344388	-0.139858	1.63986
		8	0.277778	0.176433	1	-0.475396	1.03095
		9	0.611111	0.236636	1	-0.399059	1.62128
		10	0.388889	0.243251	1	-0.649521	1.4273
		11	0.25	0.259349	1	-0.85713	1.35713
		12	0.25	0.243568	1	-0.789763	1.28976
		13	0.305556	0.224738	1	-0.653823	1.26493
		14	0.0555556	0.202933	1	-0.81074	0.921851
		15	-0.0833333	0.262391	1	-1.20345	1.03678
		16	-0.194444	0.263732	1	-1.32029	0.931397
		17	0.0277778	0.271639	1	-1.13181	1.18737
		19	-0.222222	0.187342	1	-1.02196	0.577518
		20	-0.638889	0.279321	1	-1.83128	0.5535
		21	-0.361111	0.270663	1	-1.51654	0.794316
		22	-0.361111	0.258668	1	-1.46533	0.743112
		23	-0.305556	0.238446	1	-1.32345	0.71234
		24	-0.555556	0.268578	1	-1.70208	0.590971
		25	-0.333333	0.242343	1	-1.36787	0.7012
		26	-0.833333	0.197203	0.0567514	-1.67517	0.00850143
		27	-1.08333	0.291071	0.242961	-2.32588	0.159213
	19	1	1.417*	0.15622	3.60481e-08	0.749781	2.08355
		2	1.417*	0.15622	3.60481e-08	0.749781	2.08355
		3	1.278*	0.146986	1.01604e-07	0.650311	1.90524
		4	1.028*	0.188924	0.00148353	0.221284	1.83427
		5	0.889*	0.20228	0.0345274	0.0253805	1.7524
		6	0.917*	0.188457	0.00848433	0.112168	1.72117
		7	0.972*	0.201132	0.00929516	0.113613	1.83083
		8	0.5	0.184735	1	-0.288611	1.28861
		9	0.833*	0.193136	0.0436828	0.00885785	1.65781
		10	0.611111	0.204232	1	-0.260732	1.48295
		11	0.472222	0.22708	1	-0.497155	1.4416
		12	0.472222	0.24393	1	-0.569085	1.51353
		13	0.527778	0.135026	0.142579	-0.0486306	1.10419
		14	0.277778	0.176433	1	-0.475396	1.03095
		15	0.138889	0.252457	1	-0.93882	1.2166
		16	0.0277778	0.193079	1	-0.796454	0.85201
		17	0.25	0.196699	1	-0.589684	1.08968
		18	0.222222	0.187342	1	-0.577518	1.02196
		20	-0.416667	0.175368	1	-1.16529	0.331959
		21	-0.138889	0.252457	1	-1.2166	0.93882
		22	-0.138889	0.229398	1	-1.11816	0.840384
		23	-0.0833333	0.128329	1	-0.631153	0.464487
		24	-0.333333	0.221825	1	-1.28028	0.613611
		25	-0.111111	0.198317	1	-0.957705	0.735483
		26	-0.611111	0.160741	0.193608	-1.2973	0.0750741
		27	-0.861111	0.252457	0.578359	-1.93882	0.216598
	20	1	1.833*	0.171362	4.93806e-10	1.10181	2.56486
		2	1.833*	0.171362	4.93806e-10	1.10181	2.56486
		3	1.694*	0.168181	2.44564e-09	0.9765	2.41239
		4	1.444*	0.180143	6.84517e-07	0.675435	2.21345
		5	1.306*	0.163394	7.41938e-07	0.608047	2.00306
		6	1.333*	0.19518	2.21625e-05	0.500133	2.16653
		7	1.389*	0.183778	2.5965e-06	0.604364	2.17341
		8	0.917*	0.208452	0.0342085	0.0268083	1.80653
		9	1.250*	0.170783	5.21759e-06	0.52095	1.97905
		10	1.028*	0.20504	0.00542124	0.152486	1.90307
		11	0.888889	0.224591	0.123783	-0.0698615	1.84764
		12	0.888889	0.213726	0.0690089	-0.0234841	1.80126
		13	0.944*	0.131803	8.20964e-06	0.381791	1.5071
		14	0.694444	0.231693	1	-0.294626	1.68351
		15	0.555556	0.247028	1	-0.498978	1.61009
		16	0.444444	0.161562	1	-0.245245	1.13413
		17	0.666667	0.159364	0.0642742	-0.0136386	1.34697
		18	0.638889	0.279321	1	-0.5535	1.83128
		19	0.416667	0.175368	1	-0.331959	1.16529
		21	0.277778	0.230978	1	-0.708241	1.2638
		22	0.277778	0.197649	1	-0.565964	1.12152
		23	0.333333	0.20315	1	-0.533889	1.20056
		24	0.0833333	0.196699	1	-0.756351	0.923018
		25	0.305556	0.198484	1	-0.54175	1.15286
		26	-0.194444	0.186102	1	-0.988893	0.600004
		27	-0.444444	0.216188	1	-1.36732	0.478436
	21	1	1.556*	0.156573	3.52816e-09	0.887166	2.22395
		2	1.556*	0.156573	3.52816e-09	0.887166	2.22395
		3	1.417*	0.184197	1.75999e-06	0.630351	2.20298
		4	1.167*	0.161835	7.22071e-06	0.475813	1.85752
		5	1.028*	0.201132	0.00403828	0.169168	1.88639
		6	1.056*	0.154017	2.07428e-05	0.398074	1.71304
		7	1.111*	0.153156	6.30882e-06	0.457306	1.76492
		8	0.638889	0.239552	1	-0.383732	1.66151
		9	0.972*	0.17587	0.00113591	0.221453	1.72299
		10	0.750*	0.15622	0.0102598	0.0831143	1.41689
		11	0.611111	0.160741	0.193608	-0.0750741	1.2973
		12	0.611111	0.259051	1	-0.494748	1.71697
		13	0.666667	0.199205	0.689504	-0.183715	1.51705
		14	0.416667	0.256271	1	-0.677322	1.51066
		15	0.277778	0.201625	1	-0.582935	1.13849
		16	0.166667	0.180388	1	-0.603387	0.93672
		17	0.388889	0.215575	1	-0.531376	1.30915
		18	0.361111	0.270663	1	-0.794316	1.51654
		19	0.138889	0.252457	1	-0.93882	1.2166
		20	-0.277778	0.230978	1	-1.2638	0.708241
		22	0	0.143649	1	-0.613219	0.613219
		23	0.0555556	0.245417	1	-0.992099	1.10321
		24	-0.194444	0.194444	1	-1.0245	0.635616
		25	0.0277778	0.197147	1	-0.813818	0.869374
		26	-0.472222	0.184675	1	-1.26058	0.316134
		27	-0.722222	0.189448	0.187947	-1.53095	0.08651
	22	1	1.556*	0.156573	3.52816e-09	0.887166	2.22395
		2	1.556*	0.156573	3.52816e-09	0.887166	2.22395
		3	1.417*	0.170783	3.10926e-07	0.687616	2.14572
		4	1.167*	0.166667	1.34098e-05	0.455186	1.87815
		5	1.028*	0.208875	0.00715695	0.136115	1.91944
		6	1.056*	0.164	7.2462e-05	0.35546	1.75565
		7	1.111*	0.163191	2.37138e-05	0.414467	1.80776
		8	0.638889	0.211393	1	-0.263522	1.5413
		9	0.972*	0.197147	0.00692504	0.130626	1.81382
		10	0.750*	0.151054	0.00625686	0.105166	1.39483
		11	0.611111	0.188047	0.89635	-0.191638	1.41386
		12	0.611111	0.211862	1	-0.293301	1.51552
		13	0.666667	0.186871	0.374936	-0.131062	1.4644
		14	0.416667	0.240288	1	-0.609092	1.44243
		15	0.277778	0.193592	1	-0.548645	1.1042
		16	0.166667	0.201187	1	-0.692177	1.02551
		17	0.388889	0.211862	1	-0.515523	1.2933
		18	0.361111	0.258668	1	-0.743112	1.46533
		19	0.138889	0.229398	1	-0.840384	1.11816
		20	-0.277778	0.197649	1	-1.12152	0.565964
		21	0	0.143649	1	-0.613219	0.613219
		23	0.0555556	0.238861	1	-0.964115	1.07523
		24	-0.194444	0.190319	1	-1.00689	0.618005
		25	0.0277778	0.140781	1	-0.573199	0.628754
		26	-0.472222	0.180326	1	-1.24201	0.29757
		27	-0.722*	0.141484	0.00410395	-1.3262	-0.118245
	23	1	1.500*	0.166667	4.34845e-08	0.78852	2.21148
		2	1.500*	0.166667	4.34845e-08	0.78852	2.21148
		3	1.361*	0.155087	8.06119e-08	0.699062	2.02316
		4	1.111*	0.198317	0.00090548	0.264517	1.9577
		5	0.972222	0.233966	0.0697375	-0.0265488	1.97099
		6	1.000*	0.182574	0.00132561	0.220612	1.77939
		7	1.056*	0.202933	0.00306048	0.18926	1.92185
		8	0.583333	0.243568	1	-0.45643	1.6231
		9	0.916667	0.215933	0.0536129	-0.00512494	1.83846
		10	0.694444	0.194444	0.370879	-0.135616	1.5245
		11	0.555556	0.22341	1	-0.398153	1.50926
		12	0.555556	0.285758	1	-0.664313	1.77542
		13	0.611111	0.174928	0.460589	-0.135634	1.35786
		14	0.361111	0.246089	1	-0.689415	1.41164
		15	0.222222	0.264608	1	-0.90736	1.3518
		16	0.111111	0.190145	1	-0.700596	0.922818
		17	0.333333	0.235702	1	-0.672852	1.33952
		18	0.305556	0.238446	1	-0.71234	1.32345
		19	0.0833333	0.128329	1	-0.464487	0.631153
		20	-0.333333	0.20315	1	-1.20056	0.533889
		21	-0.0555556	0.245417	1	-1.10321	0.992099
		22	-0.0555556	0.238861	1	-1.07523	0.964115
		24	-0.25	0.212226	1	-1.15597	0.655966
		25	-0.0277778	0.208875	1	-0.91944	0.863885
		26	-0.527778	0.180326	1	-1.29757	0.242015
		27	-0.777778	0.25854	1	-1.88146	0.3259
	24	1	1.750*	0.184197	1.11713e-08	0.963684	2.53632
		2	1.750*	0.184197	1.11713e-08	0.963684	2.53632
		3	1.611*	0.188047	1.4429e-07	0.808362	2.41386
		4	1.361*	0.199813	2.34813e-05	0.508135	2.21409
		5	1.222*	0.199647	0.000187304	0.369953	2.07449
		6	1.250*	0.16607	2.83837e-06	0.541065	1.95893
		7	1.306*	0.21756	0.000270274	0.376817	2.23429
		8	0.833333	0.259731	1	-0.275429	1.9421
		9	1.167*	0.175933	4.03207e-05	0.41563	1.9177
		10	0.944*	0.148775	9.45311e-05	0.309341	1.57955
		11	0.806*	0.142648	0.00079101	0.19661	1.4145
		12	0.805556	0.297661	1	-0.465126	2.07624
		13	0.861*	0.174359	0.00677534	0.116791	1.60543
		14	0.611111	0.296214	1	-0.65339	1.87561
		15	0.472222	0.285874	1	-0.74814	1.69258
		16	0.361111	0.236216	1	-0.647268	1.36949
		17	0.583333	0.230166	1	-0.399216	1.56588
		18	0.555556	0.268578	1	-0.590971	1.70208
		19	0.333333	0.221825	1	-0.613611	1.28028
		20	-0.0833333	0.196699	1	-0.923018	0.756351
		21	0.194444	0.194444	1	-0.635616	1.0245
		22	0.194444	0.190319	1	-0.618005	1.00689
		23	0.25	0.212226	1	-0.655966	1.15597
		25	0.222222	0.164804	1	-0.481308	0.925753
		26	-0.277778	0.15229	1	-0.927886	0.37233
		27	-0.527778	0.201132	1	-1.38639	0.330832
	25	1	1.528*	0.151637	2.44504e-09	0.880457	2.1751
		2	1.528*	0.151637	2.44504e-09	0.880457	2.1751
		3	1.389*	0.155726	5.4368e-08	0.724115	2.05366
		4	1.139*	0.178853	8.91067e-05	0.375385	1.90239
		5	1.000*	0.21455	0.0156136	0.0841111	1.91589
		6	1.028*	0.156784	5.06447e-05	0.358487	1.69707
		7	1.083*	0.184197	0.000388387	0.297018	1.86965
		8	0.611111	0.196306	1	-0.226897	1.44912
		9	0.944*	0.206807	0.020683	0.0616117	1.82728
		10	0.722*	0.141484	0.00410395	0.118245	1.3262
		11	0.583333	0.179837	0.911195	-0.184369	1.35104
		12	0.583333	0.226691	1	-0.384384	1.55105
		13	0.638889	0.191704	0.716205	-0.179473	1.45725
		14	0.388889	0.219226	1	-0.54696	1.32474
		15	0.25	0.226691	1	-0.717718	1.21772
		16	0.138889	0.207605	1	-0.74735	1.02513
		17	0.361111	0.225912	1	-0.60328	1.3255
		18	0.333333	0.242343	1	-0.7012	1.36787
		19	0.111111	0.198317	1	-0.735483	0.957705
		20	-0.305556	0.198484	1	-1.15286	0.54175
		21	-0.0277778	0.197147	1	-0.869374	0.813818
		22	-0.0277778	0.140781	1	-0.628754	0.573199
		23	0.0277778	0.208875	1	-0.863885	0.91944
		24	-0.222222	0.164804	1	-0.925753	0.481308
		26	-0.5	0.146385	0.570899	-1.1249	0.1249
		27	-0.750*	0.145706	0.003606	-1.372	-0.128
	26	1	2.028*	0.140781	9.85593e-14	1.4268	2.62875
		2	2.028*	0.140781	9.85593e-14	1.4268	2.62875
		3	1.889*	0.142416	1.14443e-12	1.28093	2.49684
		4	1.639*	0.169747	7.3987e-09	0.91426	2.36352
		5	1.500*	0.201187	3.49522e-06	0.641157	2.35884
		6	1.528*	0.171298	5.4368e-08	0.796527	2.25903
		7	1.583*	0.175368	4.01984e-08	0.834708	2.33196
		8	1.111*	0.181606	0.000189387	0.335858	1.88636
		9	1.444*	0.184496	1.17984e-06	0.656853	2.23204
		10	1.222*	0.169552	7.23034e-06	0.498426	1.94602
		11	1.083*	0.16607	5.57662e-05	0.374399	1.79227
		12	1.083*	0.243568	0.0294723	0.0435702	2.1231
		13	1.139*	0.155087	4.85791e-06	0.47684	1.80094
		14	0.888889	0.213726	0.0690089	-0.0234841	1.80126
		15	0.75	0.253155	1	-0.330687	1.83069
		16	0.638889	0.203746	1	-0.230878	1.50866
		17	0.861111	0.218773	0.131781	-0.0728042	1.79503
		18	0.833333	0.197203	0.0567514	-0.00850143	1.67517
		19	0.611111	0.160741	0.193608	-0.0750741	1.2973
		20	0.194444	0.186102	1	-0.600004	0.988893
		21	0.472222	0.184675	1	-0.316134	1.26058
		22	0.472222	0.180326	1	-0.29757	1.24201
		23	0.527778	0.180326	1	-0.242015	1.29757
		24	0.277778	0.15229	1	-0.37233	0.927886
		25	0.5	0.146385	0.570899	-0.1249	1.1249
		27	-0.25	0.20461	1	-1.12345	0.623454
	27	1	2.278*	0.180876	5.17369e-12	1.50564	3.04992
		2	2.278*	0.180876	5.17369e-12	1.50564	3.04992
		3	2.139*	0.191704	1.57147e-10	1.32053	2.95725
		4	1.889*	0.20998	4.40187e-08	0.992508	2.78527
		5	1.750*	0.233588	3.14516e-06	0.752839	2.74716
		6	1.778*	0.199647	5.65422e-08	0.925509	2.63005
		7	1.833*	0.180388	1.9444e-09	1.06328	2.60339
		8	1.361*	0.236216	0.000557829	0.352732	2.36949
		9	1.694*	0.213881	9.01754e-07	0.781411	2.60748
		10	1.472*	0.171298	1.33827e-07	0.740971	2.20347
		11	1.333*	0.221825	0.000262322	0.386389	2.28028
		12	1.333*	0.21455	0.000141518	0.417444	2.24922
		13	1.389*	0.183778	2.5965e-06	0.604364	2.17341
		14	1.139*	0.261718	0.0391826	0.0216445	2.25613
		15	1	0.235702	0.0540091	-0.00618499	2.00618
		16	0.888889	0.217408	0.0847463	-0.0392008	1.81698
		17	1.111*	0.221029	0.00518989	0.167566	2.05466
		18	1.08333	0.291071	0.242961	-0.159213	2.32588
		19	0.861111	0.252457	0.578359	-0.216598	1.93882
		20	0.444444	0.216188	1	-0.478436	1.36732
		21	0.722222	0.189448	0.187947	-0.08651	1.53095
		22	0.722*	0.141484	0.00410395	0.118245	1.3262
		23	0.777778	0.25854	1	-0.3259	1.88146
		24	0.527778	0.201132	1	-0.330832	1.38639
		25	0.750*	0.145706	0.003606	0.128	1.372
		26	0.25	0.20461	1	-0.623454	1.12345
Orthodontist	1	2	-0.222222	0.106243	1	-0.675759	0.231315
		3	-0.416667	0.151054	1	-1.0615	0.228167
		4	-0.388889	0.10748	0.325363	-0.84771	0.069932
		5	-0.25	0.128329	1	-0.79782	0.29782
		6	-0.333333	0.143649	1	-0.946552	0.279886
		7	-1.000*	0.132137	2.51865e-06	-1.56408	-0.435921
		8	-0.638889	0.165005	0.158455	-1.34328	0.0654976
		9	-0.778*	0.138651	0.000886601	-1.36966	-0.185895
		10	-0.722*	0.141484	0.00410395	-1.3262	-0.118245
		11	-0.611*	0.127726	0.010777	-1.15636	-0.0658639
		12	-1.111*	0.177182	0.000119309	-1.86748	-0.354744
		13	-1.194*	0.177368	2.96186e-05	-1.95161	-0.437281
		14	-1.056*	0.182333	0.000513855	-1.83391	-0.2772
		15	-1.417*	0.16607	1.60101e-07	-2.1256	-0.707732
		16	-1.389*	0.155726	5.4368e-08	-2.05366	-0.724115
		17	-1.444*	0.161562	5.12168e-08	-2.13413	-0.754755
		18	-1.389*	0.215575	7.10805e-05	-2.30915	-0.468624
		19	-1.583*	0.188457	2.30115e-07	-2.38783	-0.778835
		20	-1.444*	0.175682	3.82767e-07	-2.19441	-0.694478
		21	-1.333*	0.125988	6.6176e-10	-1.87116	-0.795505
		22	-1.500*	0.140859	5.59841e-10	-2.10131	-0.898689
		23	-1.861*	0.169747	2.537e-10	-2.58574	-1.13648
		24	-1.889*	0.163191	5.6736e-11	-2.58553	-1.19224
		25	-2.111*	0.163191	2.37287e-12	-2.80776	-1.41447
		26	-2.111*	0.163191	2.37287e-12	-2.80776	-1.41447
		27	-2.194*	0.153372	1.20448e-13	-2.84917	-1.53972
	2	1	0.222222	0.106243	1	-0.231315	0.675759
		3	-0.194444	0.0874638	1	-0.567817	0.178928
		4	-0.166667	0.0845154	1	-0.527453	0.19412
		5	-0.0277778	0.0933173	1	-0.426138	0.370583
		6	-0.111111	0.153156	1	-0.764916	0.542694
		7	-0.778*	0.132803	0.000418704	-1.3447	-0.210857
		8	-0.416667	0.170783	1	-1.14572	0.312384
		9	-0.556*	0.122438	0.0225755	-1.07823	-0.0328802
		10	-0.5	0.15171	0.791684	-1.14763	0.147631
		11	-0.388889	0.121353	1	-0.906932	0.129154
		12	-0.889*	0.185924	0.0108953	-1.68258	-0.0951995
		13	-0.972*	0.17587	0.00113591	-1.72299	-0.221453
		14	-0.833*	0.180388	0.0176626	-1.60339	-0.0632801
		15	-1.194*	0.163394	5.3581e-06	-1.89195	-0.496936
		16	-1.167*	0.161835	7.22071e-06	-1.85752	-0.475813
		17	-1.222*	0.154874	9.84914e-07	-1.88336	-0.561084
		18	-1.167*	0.212692	0.00129378	-2.07463	-0.258708
		19	-1.361*	0.191704	9.96541e-06	-2.17947	-0.542749
		20	-1.222*	0.195631	0.000128071	-2.05735	-0.387095
		21	-1.111*	0.167984	4.24228e-05	-1.82822	-0.394006
		22	-1.278*	0.162379	1.05124e-06	-1.97095	-0.584602
		23	-1.639*	0.187518	8.92225e-08	-2.43938	-0.838395
		24	-1.667*	0.178174	1.65731e-08	-2.42727	-0.906062
		25	-1.889*	0.172644	2.68747e-10	-2.62589	-1.15189
		26	-1.889*	0.158253	2.39167e-11	-2.56445	-1.21332
		27	-1.972*	0.171298	6.5801e-11	-2.70347	-1.24097
	3	1	0.416667	0.151054	1	-0.228167	1.0615
		2	0.194444	0.0874638	1	-0.178928	0.567817
		4	0.0277778	0.129014	1	-0.522968	0.578523
		5	0.166667	0.122798	1	-0.357544	0.690877
		6	0.0833333	0.192622	1	-0.738946	0.905613
		7	-0.583333	0.151054	0.163152	-1.22817	0.0615004
		8	-0.222222	0.195631	1	-1.05735	0.612905
		9	-0.361111	0.126947	1	-0.903032	0.18081
		10	-0.305556	0.194444	1	-1.13562	0.524505
		11	-0.194444	0.172836	1	-0.932259	0.54337
		12	-0.694444	0.198484	0.453964	-1.54175	0.152861
		13	-0.778*	0.178668	0.0389968	-1.54049	-0.0150636
		14	-0.638889	0.1958	0.865075	-1.47474	0.196959
		15	-1.000*	0.182574	0.00132561	-1.77939	-0.220612
		16	-0.972*	0.193079	0.00506049	-1.79645	-0.14799
		17	-1.028*	0.156784	5.06447e-05	-1.69707	-0.358487
		18	-0.972222	0.230548	0.0582309	-1.95641	0.0119615
		19	-1.167*	0.197203	0.000349568	-2.0085	-0.324832
		20	-1.028*	0.219979	0.0150965	-1.96684	-0.0887146
		21	-0.917*	0.200693	0.0206398	-1.7734	-0.059931
		22	-1.083*	0.212226	0.00410395	-1.9893	-0.177368
		23	-1.444*	0.204879	1.15516e-05	-2.31905	-0.569841
		24	-1.472*	0.197147	3.37561e-06	-2.31382	-0.630626
		25	-1.694*	0.202443	2.51594e-07	-2.55865	-0.830238
		26	-1.694*	0.181788	1.81259e-08	-2.47047	-0.918415
		27	-1.778*	0.199647	5.65422e-08	-2.63005	-0.925509
	4	1	0.388889	0.10748	0.325363	-0.069932	0.84771
		2	0.166667	0.0845154	1	-0.19412	0.527453
		3	-0.0277778	0.129014	1	-0.578523	0.522968
		5	0.138889	0.113758	1	-0.346731	0.624509
		6	0.0555556	0.164	1	-0.64454	0.755651
		7	-0.611*	0.127726	0.010777	-1.15636	-0.0658639
		8	-0.25	0.179837	1	-1.0177	0.517702
		9	-0.388889	0.127726	1	-0.934136	0.156358
		10	-0.333333	0.159364	1	-1.01364	0.346972
		11	-0.222222	0.138651	1	-0.814105	0.369661
		12	-0.722222	0.185212	0.146431	-1.51287	0.0684243
		13	-0.806*	0.168181	0.0106078	-1.5235	-0.087611
		14	-0.666667	0.199205	0.689504	-1.51705	0.183715
		15	-1.028*	0.156784	5.06447e-05	-1.69707	-0.358487
		16	-1.000*	0.169031	0.000349568	-1.72157	-0.278427
		17	-1.056*	0.148775	1.01169e-05	-1.69066	-0.420452
		18	-1.000*	0.221825	0.0246381	-1.94694	-0.0530552
		19	-1.194*	0.186102	7.65242e-05	-1.98889	-0.399996
		20	-1.056*	0.182333	0.000513855	-1.83391	-0.2772
		21	-0.944*	0.164	0.000563498	-1.64454	-0.244349
		22	-1.111*	0.177182	0.000119309	-1.86748	-0.354744
		23	-1.472*	0.184675	7.81934e-07	-2.26058	-0.683866
		24	-1.500*	0.161835	2.08841e-08	-2.19085	-0.809147
		25	-1.722*	0.171876	2.82322e-09	-2.45594	-0.988503
		26	-1.722*	0.171876	2.82322e-09	-2.45594	-0.988503
		27	-1.806*	0.168181	4.49541e-10	-2.5235	-1.08761
	5	1	0.25	0.128329	1	-0.29782	0.79782
		2	0.0277778	0.0933173	1	-0.370583	0.426138
		3	-0.166667	0.122798	1	-0.690877	0.357544
		4	-0.138889	0.113758	1	-0.624509	0.346731
		6	-0.0833333	0.184197	1	-0.869649	0.702982
		7	-0.750*	0.145706	0.003606	-1.372	-0.128
		8	-0.388889	0.196306	1	-1.2269	0.449119
		9	-0.528*	0.122708	0.0454784	-1.0516	-0.00395073
		10	-0.472222	0.17587	1	-1.22299	0.278547
		11	-0.361111	0.165005	1	-1.0655	0.343275
		12	-0.861111	0.218773	0.131781	-1.79503	0.0728042
		13	-0.944*	0.182333	0.00326863	-1.7228	-0.166089
		14	-0.805556	0.206326	0.144411	-1.68634	0.075227
		15	-1.167*	0.175933	4.03207e-05	-1.9177	-0.41563
		16	-1.139*	0.174359	5.43584e-05	-1.88321	-0.394569
		17	-1.194*	0.158462	2.75024e-06	-1.8709	-0.517989
		18	-1.139*	0.229398	0.00626463	-2.11816	-0.159616
		19	-1.333*	0.199205	3.34858e-05	-2.18371	-0.482952
		20	-1.194*	0.194444	0.000175799	-2.0245	-0.364384
		21	-1.083*	0.179837	0.000252003	-1.85104	-0.315631
		22	-1.250*	0.188457	4.01383e-05	-2.0545	-0.445501
		23	-1.611*	0.204232	9.9376e-07	-2.48295	-0.739268
		24	-1.639*	0.187518	8.92225e-08	-2.43938	-0.838395
		25	-1.861*	0.183237	1.97725e-09	-2.64333	-1.07889
		26	-1.861*	0.187518	3.62286e-09	-2.6616	-1.06062
		27	-1.944*	0.186635	1.00699e-09	-2.74117	-1.14772
	6	1	0.333333	0.143649	1	-0.279886	0.946552
		2	0.111111	0.153156	1	-0.542694	0.764916
		3	-0.0833333	0.192622	1	-0.905613	0.738946
		4	-0.0555556	0.164	1	-0.755651	0.64454
		5	0.0833333	0.184197	1	-0.702982	0.869649
		7	-0.666667	0.20702	0.970258	-1.55041	0.217076
		8	-0.305556	0.177368	1	-1.06272	0.451608
		9	-0.444444	0.192908	1	-1.26794	0.379056
		10	-0.388889	0.121353	1	-0.906932	0.129154
		11	-0.277778	0.109914	1	-0.746988	0.191433
		12	-0.778*	0.169552	0.0194583	-1.50157	-0.0539815
		13	-0.861111	0.218773	0.131781	-1.79503	0.0728042
		14	-0.722222	0.230978	1	-1.70824	0.263797
		15	-1.083*	0.208452	0.00310228	-1.97319	-0.193475
		16	-1.056*	0.10499	2.58516e-09	-1.50375	-0.607365
		17	-1.111*	0.20998	0.00232959	-2.00749	-0.21473
		18	-1.056*	0.182333	0.000513855	-1.83391	-0.2772
		19	-1.250*	0.200693	0.000135711	-2.10674	-0.393264
		20	-1.111*	0.190145	0.000435735	-1.92282	-0.299404
		21	-1.000*	0.149071	3.20221e-05	-1.63637	-0.363633
		22	-1.167*	0.140859	3.22269e-07	-1.76798	-0.565356
		23	-1.528*	0.161767	1.29968e-08	-2.21834	-0.837215
		24	-1.556*	0.204879	2.34372e-06	-2.43016	-0.680952
		25	-1.778*	0.183057	6.36321e-09	-2.55922	-0.996331
		26	-1.778*	0.183057	6.36321e-09	-2.55922	-0.996331
		27	-1.861*	0.187518	3.62286e-09	-2.6616	-1.06062
	7	1	1.000*	0.132137	2.51865e-06	0.435921	1.56408
		2	0.778*	0.132803	0.000418704	0.210857	1.3447
		3	0.583333	0.151054	0.163152	-0.0615004	1.22817
		4	0.611*	0.127726	0.010777	0.0658639	1.15636
		5	0.750*	0.145706	0.003606	0.128	1.372
		6	0.666667	0.20702	0.970258	-0.217076	1.55041
		8	0.361111	0.191704	1	-0.457251	1.17947
		9	0.222222	0.138651	1	-0.369661	0.814105
		10	0.277778	0.205523	1	-0.599577	1.15513
		11	0.388889	0.183778	1	-0.395636	1.17341
		12	-0.111111	0.194274	1	-0.940445	0.718223
		13	-0.194444	0.136971	1	-0.779157	0.390268
		14	-0.0555556	0.19084	1	-0.870227	0.759116
		15	-0.416667	0.128329	0.903409	-0.964487	0.131153
		16	-0.388889	0.211862	1	-1.2933	0.515523
		17	-0.444444	0.115775	0.17419	-0.938675	0.0497858
		18	-0.388889	0.239966	1	-1.41328	0.635498
		19	-0.583333	0.196699	1	-1.42302	0.256351
		20	-0.444444	0.192908	1	-1.26794	0.379056
		21	-0.333333	0.182574	1	-1.11272	0.446054
		22	-0.5	0.208928	1	-1.39189	0.391888
		23	-0.861*	0.165005	0.0029051	-1.5655	-0.156725
		24	-0.889*	0.147883	0.000262322	-1.52019	-0.257592
		25	-1.111*	0.172644	7.25657e-05	-1.84811	-0.374114
		26	-1.111*	0.163191	2.37138e-05	-1.80776	-0.414467
		27	-1.194*	0.136971	9.41833e-08	-1.77916	-0.609732
	8	1	0.638889	0.165005	0.158455	-0.0654976	1.34328
		2	0.416667	0.170783	1	-0.312384	1.14572
		3	0.222222	0.195631	1	-0.612905	1.05735
		4	0.25	0.179837	1	-0.517702	1.0177
		5	0.388889	0.196306	1	-0.449119	1.2269
		6	0.305556	0.177368	1	-0.451608	1.06272
		7	-0.361111	0.191704	1	-1.17947	0.457251
		9	-0.138889	0.178853	1	-0.902393	0.624615
		10	-0.0833333	0.184197	1	-0.869649	0.702982
		11	0.0277778	0.161767	1	-0.662785	0.71834
		12	-0.472222	0.129014	0.289144	-1.02297	0.0785234
		13	-0.555556	0.188749	1	-1.3613	0.250191
		14	-0.416667	0.134371	1	-0.99028	0.156947
		15	-0.778*	0.17417	0.0279498	-1.52129	-0.0342678
		16	-0.750*	0.16607	0.0240513	-1.45893	-0.0410653
		17	-0.806*	0.186102	0.0419379	-1.6	-0.0111072
		18	-0.750*	0.145706	0.003606	-1.372	-0.128
		19	-0.944*	0.164	0.000563498	-1.64454	-0.244349
		20	-0.805556	0.202443	0.116385	-1.66976	0.0586504
		21	-0.694444	0.163394	0.0528342	-1.39195	0.00306427
		22	-0.861*	0.178853	0.00984562	-1.62462	-0.0976072
		23	-1.222*	0.164804	3.92473e-06	-1.92575	-0.518692
		24	-1.250*	0.200693	0.000135711	-2.10674	-0.393264
		25	-1.472*	0.20504	7.86263e-06	-2.34751	-0.59693
		26	-1.472*	0.17587	2.50816e-07	-2.22299	-0.721453
		27	-1.556*	0.188749	3.62148e-07	-2.3613	-0.749809
	9	1	0.778*	0.138651	0.000886601	0.185895	1.36966
		2	0.556*	0.122438	0.0225755	0.0328802	1.07823
		3	0.361111	0.126947	1	-0.18081	0.903032
		4	0.388889	0.127726	1	-0.156358	0.934136
		5	0.528*	0.122708	0.0454784	0.00395073	1.0516
		6	0.444444	0.192908	1	-0.379056	1.26794
		7	-0.222222	0.138651	1	-0.814105	0.369661
		8	0.138889	0.178853	1	-0.624615	0.902393
		10	0.0555556	0.182333	1	-0.7228	0.833911
		11	0.166667	0.166667	1	-0.544814	0.878147
		12	-0.333333	0.182574	1	-1.11272	0.446054
		13	-0.416667	0.15622	1	-1.08355	0.250219
		14	-0.277778	0.171876	1	-1.0115	0.455942
		15	-0.638889	0.160123	0.112801	-1.32243	0.0446566
		16	-0.611111	0.174928	0.460589	-1.35786	0.135634
		17	-0.667*	0.112687	0.000349568	-1.14772	-0.185618
		18	-0.611111	0.196306	1	-1.44912	0.226897
		19	-0.806*	0.158462	0.00437379	-1.48201	-0.1291
		20	-0.666667	0.173663	0.17419	-1.40801	0.0746788
		21	-0.555556	0.175682	1	-1.30552	0.19441
		22	-0.722222	0.193592	0.237017	-1.54864	0.1042
		23	-1.083*	0.161221	3.09504e-05	-1.77156	-0.395102
		24	-1.111*	0.177182	0.000119309	-1.86748	-0.354744
		25	-1.333*	0.164268	5.16442e-07	-2.03458	-0.632091
		26	-1.333*	0.154303	1.17523e-07	-1.99204	-0.674631
		27	-1.417*	0.170783	3.10926e-07	-2.14572	-0.687616
	10	1	0.722*	0.141484	0.00410395	0.118245	1.3262
		2	0.5	0.15171	0.791684	-0.147631	1.14763
		3	0.305556	0.194444	1	-0.524505	1.13562
		4	0.333333	0.159364	1	-0.346972	1.01364
		5	0.472222	0.17587	1	-0.278547	1.22299
		6	0.388889	0.121353	1	-0.129154	0.906932
		7	-0.277778	0.205523	1	-1.15513	0.599577
		8	0.0833333	0.184197	1	-0.702982	0.869649
		9	-0.0555556	0.182333	1	-0.833911	0.7228
		11	0.111111	0.0957657	1	-0.297701	0.519924
		12	-0.388889	0.196306	1	-1.2269	0.449119
		13	-0.472222	0.233966	1	-1.47099	0.526549
		14	-0.333333	0.225374	1	-1.29543	0.628764
		15	-0.694444	0.213881	0.903409	-1.60748	0.218589
		16	-0.667*	0.143649	0.0165743	-1.27989	-0.0534478
		17	-0.722222	0.220429	0.834179	-1.66321	0.218764
		18	-0.666667	0.210819	1	-1.56663	0.233293
		19	-0.861111	0.218773	0.131781	-1.79503	0.0728042
		20	-0.722222	0.176433	0.0835502	-1.4754	0.0309511
		21	-0.611111	0.155726	0.136339	-1.27588	0.0536627
		22	-0.778*	0.120258	6.59572e-05	-1.29115	-0.264409
		23	-1.139*	0.183237	0.000141163	-1.92111	-0.356671
		24	-1.167*	0.188982	0.000160268	-1.97341	-0.359924
		25	-1.389*	0.179407	1.52013e-06	-2.15476	-0.623021
		26	-1.389*	0.179407	1.52013e-06	-2.15476	-0.623021
		27	-1.472*	0.171298	1.33827e-07	-2.20347	-0.740971
	11	1	0.611*	0.127726	0.010777	0.0658639	1.15636
		2	0.388889	0.121353	1	-0.129154	0.906932
		3	0.194444	0.172836	1	-0.54337	0.932259
		4	0.222222	0.138651	1	-0.369661	0.814105
		5	0.361111	0.165005	1	-0.343275	1.0655
		6	0.277778	0.109914	1	-0.191433	0.746988
		7	-0.388889	0.183778	1	-1.17341	0.395636
		8	-0.0277778	0.161767	1	-0.71834	0.662785
		9	-0.166667	0.166667	1	-0.878147	0.544814
		10	-0.111111	0.0957657	1	-0.519924	0.297701
		12	-0.5	0.171362	1	-1.23153	0.231526
		13	-0.583333	0.219578	1	-1.52068	0.354017
		14	-0.444444	0.188749	1	-1.25019	0.361302
		15	-0.806*	0.186102	0.0419379	-1.6	-0.0111072
		16	-0.778*	0.132803	0.000418704	-1.3447	-0.210857
		17	-0.833333	0.205094	0.0912404	-1.70885	0.042188
		18	-0.777778	0.199647	0.147986	-1.63005	0.0744914
		19	-0.972*	0.201132	0.00929516	-1.83083	-0.113613
		20	-0.833*	0.193136	0.0436828	-1.65781	-0.00885785
		21	-0.722*	0.135758	0.00213722	-1.30176	-0.142686
		22	-0.889*	0.118038	2.8087e-06	-1.39278	-0.384998
		23	-1.250*	0.170783	5.21759e-06	-1.97905	-0.52095
		24	-1.278*	0.189448	2.87058e-05	-2.08651	-0.469046
		25	-1.500*	0.15171	3.99988e-09	-2.14763	-0.852369
		26	-1.500*	0.15171	3.99988e-09	-2.14763	-0.852369
		27	-1.583*	0.175368	4.01984e-08	-2.33196	-0.834708
	12	1	1.111*	0.177182	0.000119309	0.354744	1.86748
		2	0.889*	0.185924	0.0108953	0.0951995	1.68258
		3	0.694444	0.198484	0.453964	-0.152861	1.54175
		4	0.722222	0.185212	0.146431	-0.0684243	1.51287
		5	0.861111	0.218773	0.131781	-0.0728042	1.79503
		6	0.778*	0.169552	0.0194583	0.0539815	1.50157
		7	0.111111	0.194274	1	-0.718223	0.940445
		8	0.472222	0.129014	0.289144	-0.0785234	1.02297
		9	0.333333	0.182574	1	-0.446054	1.11272
		10	0.388889	0.196306	1	-0.449119	1.2269
		11	0.5	0.171362	1	-0.231526	1.23153
		13	-0.0833333	0.179837	1	-0.851035	0.684369
		14	0.0555556	0.16877	1	-0.664903	0.776014
		15	-0.305556	0.181788	1	-1.08159	0.470474
		16	-0.277778	0.157415	1	-0.949765	0.394209
		17	-0.333333	0.178174	1	-1.09394	0.427271
		18	-0.277778	0.135758	1	-0.857314	0.301759
		19	-0.472222	0.156784	1	-1.14151	0.197069
		20	-0.333333	0.210819	1	-1.23329	0.566626
		21	-0.222222	0.169552	1	-0.946019	0.501574
		22	-0.388889	0.188047	1	-1.19164	0.41386
		23	-0.750*	0.15622	0.0102598	-1.41689	-0.0831143
		24	-0.777778	0.203583	0.183601	-1.64685	0.0912957
		25	-1.000*	0.186871	0.00194304	-1.79773	-0.202271
		26	-1.000*	0.186871	0.00194304	-1.79773	-0.202271
		27	-1.083*	0.200693	0.00168642	-1.94007	-0.226598
	13	1	1.194*	0.177368	2.96186e-05	0.437281	1.95161
		2	0.972*	0.17587	0.00113591	0.221453	1.72299
		3	0.778*	0.178668	0.0389968	0.0150636	1.54049
		4	0.806*	0.168181	0.0106078	0.087611	1.5235
		5	0.944*	0.182333	0.00326863	0.166089	1.7228
		6	0.861111	0.218773	0.131781	-0.0728042	1.79503
		7	0.194444	0.136971	1	-0.390268	0.779157
		8	0.555556	0.188749	1	-0.250191	1.3613
		9	0.416667	0.15622	1	-0.250219	1.08355
		10	0.472222	0.233966	1	-0.526549	1.47099
		11	0.583333	0.219578	1	-0.354017	1.52068
		12	0.0833333	0.179837	1	-0.684369	0.851035
		14	0.138889	0.203746	1	-0.730878	1.00866
		15	-0.222222	0.149662	1	-0.86111	0.416665
		16	-0.194444	0.21756	1	-1.12318	0.734294
		17	-0.25	0.0833333	1	-0.60574	0.10574
		18	-0.194444	0.206326	1	-1.07523	0.686338
		19	-0.388889	0.165605	1	-1.09584	0.31806
		20	-0.25	0.196699	1	-1.08968	0.589684
		21	-0.138889	0.211393	1	-1.0413	0.763522
		22	-0.305556	0.238446	1	-1.32345	0.71234
		23	-0.666667	0.159364	0.0642742	-1.34697	0.0136386
		24	-0.694444	0.172836	0.104034	-1.43226	0.0433701
		25	-0.917*	0.200693	0.0206398	-1.7734	-0.059931
		26	-0.917*	0.179837	0.00419711	-1.68437	-0.148965
		27	-1.000*	0.169031	0.000349568	-1.72157	-0.278427
	14	1	1.056*	0.182333	0.000513855	0.2772	1.83391
		2	0.833*	0.180388	0.0176626	0.0632801	1.60339
		3	0.638889	0.1958	0.865075	-0.196959	1.47474
		4	0.666667	0.199205	0.689504	-0.183715	1.51705
		5	0.805556	0.206326	0.144411	-0.075227	1.68634
		6	0.722222	0.230978	1	-0.263797	1.70824
		7	0.0555556	0.19084	1	-0.759116	0.870227
		8	0.416667	0.134371	1	-0.156947	0.99028
		9	0.277778	0.171876	1	-0.455942	1.0115
		10	0.333333	0.225374	1	-0.628764	1.29543
		11	0.444444	0.188749	1	-0.361302	1.25019
		12	-0.0555556	0.16877	1	-0.776014	0.664903
		13	-0.138889	0.203746	1	-1.00866	0.730878
		15	-0.361111	0.187518	1	-1.1616	0.439383
		16	-0.333333	0.21455	1	-1.24922	0.582556
		17	-0.388889	0.192221	1	-1.20946	0.431679
		18	-0.333333	0.178174	1	-1.09394	0.427271
		19	-0.527778	0.171298	1	-1.25903	0.203473
		20	-0.388889	0.233258	1	-1.38464	0.606861
		21	-0.277778	0.209349	1	-1.17147	0.61591
		22	-0.444444	0.216188	1	-1.36732	0.478436
		23	-0.805556	0.206326	0.144411	-1.68634	0.075227
		24	-0.833333	0.227128	0.282101	-1.80292	0.136251
		25	-1.056*	0.221626	0.0115053	-2.00165	-0.10946
		26	-1.056*	0.194954	0.00160436	-1.88779	-0.22332
		27	-1.139*	0.207605	0.0012913	-2.02513	-0.25265
	15	1	1.417*	0.16607	1.60101e-07	0.707732	2.1256
		2	1.194*	0.163394	5.3581e-06	0.496936	1.89195
		3	1.000*	0.182574	0.00132561	0.220612	1.77939
		4	1.028*	0.156784	5.06447e-05	0.358487	1.69707
		5	1.167*	0.175933	4.03207e-05	0.41563	1.9177
		6	1.083*	0.208452	0.00310228	0.193475	1.97319
		7	0.416667	0.128329	0.903409	-0.131153	0.964487
		8	0.778*	0.17417	0.0279498	0.0342678	1.52129
		9	0.638889	0.160123	0.112801	-0.0446566	1.32243
		10	0.694444	0.213881	0.903409	-0.218589	1.60748
		11	0.806*	0.186102	0.0419379	0.0111072	1.6
		12	0.305556	0.181788	1	-0.470474	1.08159
		13	0.222222	0.149662	1	-0.416665	0.86111
		14	0.361111	0.187518	1	-0.439383	1.1616
		16	0.0277778	0.208875	1	-0.863885	0.91944
		17	-0.0277778	0.14631	1	-0.652356	0.596801
		18	0.0277778	0.223557	1	-0.926563	0.982118
		19	-0.166667	0.184735	1	-0.955278	0.621945
		20	-0.0277778	0.219979	1	-0.966841	0.911285
		21	0.0833333	0.170783	1	-0.645717	0.812384
		22	-0.0833333	0.208452	1	-0.973192	0.806525
		23	-0.444444	0.171105	1	-1.17487	0.285982
		24	-0.472222	0.156784	1	-1.14151	0.197069
		25	-0.694*	0.158462	0.0357705	-1.3709	-0.0179886
		26	-0.694444	0.177368	0.139919	-1.45161	0.0627188
		27	-0.778*	0.159916	0.00849496	-1.46044	-0.0951145
	16	1	1.389*	0.155726	5.4368e-08	0.724115	2.05366
		2	1.167*	0.161835	7.22071e-06	0.475813	1.85752
		3	0.972*	0.193079	0.00506049	0.14799	1.79645
		4	1.000*	0.169031	0.000349568	0.278427	1.72157
		5	1.139*	0.174359	5.43584e-05	0.394569	1.88321
		6	1.056*	0.10499	2.58516e-09	0.607365	1.50375
		7	0.388889	0.211862	1	-0.515523	1.2933
		8	0.750*	0.16607	0.0240513	0.0410653	1.45893
		9	0.611111	0.174928	0.460589	-0.135634	1.35786
		10	0.667*	0.143649	0.0165743	0.0534478	1.27989
		11	0.778*	0.132803	0.000418704	0.210857	1.3447
		12	0.277778	0.157415	1	-0.394209	0.949765
		13	0.194444	0.21756	1	-0.734294	1.12318
		14	0.333333	0.21455	1	-0.582556	1.24922
		15	-0.0277778	0.208875	1	-0.91944	0.863885
		17	-0.0555556	0.206807	1	-0.938388	0.827277
		18	0	0.173663	1	-0.741345	0.741345
		19	-0.194444	0.163394	1	-0.891953	0.503064
		20	-0.0555556	0.186635	1	-0.852276	0.741165
		21	0.0555556	0.125638	1	-0.480777	0.591888
		22	-0.111111	0.12458	1	-0.64293	0.420708
		23	-0.472222	0.161767	1	-1.16278	0.21834
		24	-0.5	0.201187	1	-1.35884	0.358843
		25	-0.722222	0.180876	0.111851	-1.49436	0.049915
		26	-0.722222	0.171876	0.0608504	-1.45594	0.0114971
		27	-0.805556	0.190319	0.0556157	-1.61801	0.00689389
	17	1	1.444*	0.161562	5.12168e-08	0.754755	2.13413
		2	1.222*	0.154874	9.84914e-07	0.561084	1.88336
		3	1.028*	0.156784	5.06447e-05	0.358487	1.69707
		4	1.056*	0.148775	1.01169e-05	0.420452	1.69066
		5	1.194*	0.158462	2.75024e-06	0.517989	1.8709
		6	1.111*	0.20998	0.00232959	0.21473	2.00749
		7	0.444444	0.115775	0.17419	-0.0497858	0.938675
		8	0.806*	0.186102	0.0419379	0.0111072	1.6
		9	0.667*	0.112687	0.000349568	0.185618	1.14772
		10	0.722222	0.220429	0.834179	-0.218764	1.66321
		11	0.833333	0.205094	0.0912404	-0.042188	1.70885
		12	0.333333	0.178174	1	-0.427271	1.09394
		13	0.25	0.0833333	1	-0.10574	0.60574
		14	0.388889	0.192221	1	-0.431679	1.20946
		15	0.0277778	0.14631	1	-0.596801	0.652356
		16	0.0555556	0.206807	1	-0.827277	0.938388
		18	0.0555556	0.206807	1	-0.827277	0.938388
		19	-0.138889	0.165005	1	-0.843275	0.565498
		20	0	0.182574	1	-0.779388	0.779388
		21	0.111111	0.198317	1	-0.735483	0.957705
		22	-0.0555556	0.221626	1	-1.00165	0.89054
		23	-0.416667	0.15622	1	-1.08355	0.250219
		24	-0.444444	0.171105	1	-1.17487	0.285982
		25	-0.666667	0.19518	0.570899	-1.49987	0.166534
		26	-0.666667	0.173663	0.17419	-1.40801	0.0746788
		27	-0.750*	0.16607	0.0240513	-1.45893	-0.0410653
	18	1	1.389*	0.215575	7.10805e-05	0.468624	2.30915
		2	1.167*	0.212692	0.00129378	0.258708	2.07463
		3	0.972222	0.230548	0.0582309	-0.0119615	1.95641
		4	1.000*	0.221825	0.0246381	0.0530552	1.94694
		5	1.139*	0.229398	0.00626463	0.159616	2.11816
		6	1.056*	0.182333	0.000513855	0.2772	1.83391
		7	0.388889	0.239966	1	-0.635498	1.41328
		8	0.750*	0.145706	0.003606	0.128	1.372
		9	0.611111	0.196306	1	-0.226897	1.44912
		10	0.666667	0.210819	1	-0.233293	1.56663
		11	0.777778	0.199647	0.147986	-0.0744914	1.63005
		12	0.277778	0.135758	1	-0.301759	0.857314
		13	0.194444	0.206326	1	-0.686338	1.07523
		14	0.333333	0.178174	1	-0.427271	1.09394
		15	-0.0277778	0.223557	1	-0.982118	0.926563
		16	0	0.173663	1	-0.741345	0.741345
		17	-0.0555556	0.206807	1	-0.938388	0.827277
		19	-0.194444	0.148107	1	-0.826695	0.437806
		20	-0.0555556	0.206807	1	-0.938388	0.827277
		21	0.0555556	0.206807	1	-0.827277	0.938388
		22	-0.111111	0.217408	1	-1.0392	0.816979
		23	-0.472222	0.171298	1	-1.20347	0.259029
		24	-0.5	0.23738	1	-1.51335	0.513347
		25	-0.722222	0.224001	0.960186	-1.67846	0.234011
		26	-0.722222	0.205523	0.43508	-1.59958	0.155133
		27	-0.805556	0.221178	0.304268	-1.74974	0.138628
	19	1	1.583*	0.188457	2.30115e-07	0.778835	2.38783
		2	1.361*	0.191704	9.96541e-06	0.542749	2.17947
		3	1.167*	0.197203	0.000349568	0.324832	2.0085
		4	1.194*	0.186102	7.65242e-05	0.399996	1.98889
		5	1.333*	0.199205	3.34858e-05	0.482952	2.18371
		6	1.250*	0.200693	0.000135711	0.393264	2.10674
		7	0.583333	0.196699	1	-0.256351	1.42302
		8	0.944*	0.164	0.000563498	0.244349	1.64454
		9	0.806*	0.158462	0.00437379	0.1291	1.48201
		10	0.861111	0.218773	0.131781	-0.0728042	1.79503
		11	0.972*	0.201132	0.00929516	0.113613	1.83083
		12	0.472222	0.156784	1	-0.197069	1.14151
		13	0.388889	0.165605	1	-0.31806	1.09584
		14	0.527778	0.171298	1	-0.203473	1.25903
		15	0.166667	0.184735	1	-0.621945	0.955278
		16	0.194444	0.163394	1	-0.503064	0.891953
		17	0.138889	0.165005	1	-0.565498	0.843275
		18	0.194444	0.148107	1	-0.437806	0.826695
		20	0.138889	0.191704	1	-0.679473	0.957251
		21	0.25	0.192622	1	-0.57228	1.07228
		22	0.0833333	0.215933	1	-0.838458	1.00512
		23	-0.277778	0.185212	1	-1.06842	0.512869
		24	-0.305556	0.213881	1	-1.21859	0.607478
		25	-0.527778	0.212641	1	-1.43552	0.37996
		26	-0.527778	0.193079	1	-1.35201	0.296454
		27	-0.611111	0.200308	1	-1.4662	0.243982
	20	1	1.444*	0.175682	3.82767e-07	0.694478	2.19441
		2	1.222*	0.195631	0.000128071	0.387095	2.05735
		3	1.028*	0.219979	0.0150965	0.0887146	1.96684
		4	1.056*	0.182333	0.000513855	0.2772	1.83391
		5	1.194*	0.194444	0.000175799	0.364384	2.0245
		6	1.111*	0.190145	0.000435735	0.299404	1.92282
		7	0.444444	0.192908	1	-0.379056	1.26794
		8	0.805556	0.202443	0.116385	-0.0586504	1.66976
		9	0.666667	0.173663	0.17419	-0.0746788	1.40801
		10	0.722222	0.176433	0.0835502	-0.0309511	1.4754
		11	0.833*	0.193136	0.0436828	0.00885785	1.65781
		12	0.333333	0.210819	1	-0.566626	1.23329
		13	0.25	0.196699	1	-0.589684	1.08968
		14	0.388889	0.233258	1	-0.606861	1.38464
		15	0.0277778	0.219979	1	-0.911285	0.966841
		16	0.0555556	0.186635	1	-0.741165	0.852276
		17	0	0.182574	1	-0.779388	0.779388
		18	0.0555556	0.206807	1	-0.827277	0.938388
		19	-0.138889	0.191704	1	-0.957251	0.679473
		21	0.111111	0.198317	1	-0.735483	0.957705
		22	-0.0555556	0.206807	1	-0.938388	0.827277
		23	-0.416667	0.175368	1	-1.16529	0.331959
		24	-0.444444	0.161562	1	-1.13413	0.245245
		25	-0.666667	0.21455	1	-1.58256	0.249222
		26	-0.666667	0.182574	0.296356	-1.44605	0.112721
		27	-0.75	0.184197	0.0890024	-1.53632	0.0363156
	21	1	1.333*	0.125988	6.6176e-10	0.795505	1.87116
		2	1.111*	0.167984	4.24228e-05	0.394006	1.82822
		3	0.917*	0.200693	0.0206398	0.059931	1.7734
		4	0.944*	0.164	0.000563498	0.244349	1.64454
		5	1.083*	0.179837	0.000252003	0.315631	1.85104
		6	1.000*	0.149071	3.20221e-05	0.363633	1.63637
		7	0.333333	0.182574	1	-0.446054	1.11272
		8	0.694444	0.163394	0.0528342	-0.00306427	1.39195
		9	0.555556	0.175682	1	-0.19441	1.30552
		10	0.611111	0.155726	0.136339	-0.0536627	1.27588
		11	0.722*	0.135758	0.00213722	0.142686	1.30176
		12	0.222222	0.169552	1	-0.501574	0.946019
		13	0.138889	0.211393	1	-0.763522	1.0413
		14	0.277778	0.209349	1	-0.61591	1.17147
		15	-0.0833333	0.170783	1	-0.812384	0.645717
		16	-0.0555556	0.125638	1	-0.591888	0.480777
		17	-0.111111	0.198317	1	-0.957705	0.735483
		18	-0.0555556	0.206807	1	-0.938388	0.827277
		19	-0.25	0.192622	1	-1.07228	0.57228
		20	-0.111111	0.198317	1	-0.957705	0.735483
		22	-0.166667	0.116155	1	-0.66252	0.329187
		23	-0.527778	0.156784	0.653541	-1.19707	0.141513
		24	-0.555556	0.184496	1	-1.34315	0.232036
		25	-0.778*	0.169552	0.0194583	-1.50157	-0.0539815
		26	-0.778*	0.154874	0.00526878	-1.43892	-0.11664
		27	-0.861*	0.183237	0.0139125	-1.64333	-0.0788936
	22	1	1.500*	0.140859	5.59841e-10	0.898689	2.10131
		2	1.278*	0.162379	1.05124e-06	0.584602	1.97095
		3	1.083*	0.212226	0.00410395	0.177368	1.9893
		4	1.111*	0.177182	0.000119309	0.354744	1.86748
		5	1.250*	0.188457	4.01383e-05	0.445501	2.0545
		6	1.167*	0.140859	3.22269e-07	0.565356	1.76798
		7	0.5	0.208928	1	-0.391888	1.39189
		8	0.861*	0.178853	0.00984562	0.0976072	1.62462
		9	0.722222	0.193592	0.237017	-0.1042	1.54864
		10	0.778*	0.120258	6.59572e-05	0.264409	1.29115
		11	0.889*	0.118038	2.8087e-06	0.384998	1.39278
		12	0.388889	0.188047	1	-0.41386	1.19164
		13	0.305556	0.238446	1	-0.71234	1.32345
		14	0.444444	0.216188	1	-0.478436	1.36732
		15	0.0833333	0.208452	1	-0.806525	0.973192
		16	0.111111	0.12458	1	-0.420708	0.64293
		17	0.0555556	0.221626	1	-0.89054	1.00165
		18	0.111111	0.217408	1	-0.816979	1.0392
		19	-0.0833333	0.215933	1	-1.00512	0.838458
		20	0.0555556	0.206807	1	-0.827277	0.938388
		21	0.166667	0.116155	1	-0.329187	0.66252
		23	-0.361111	0.187518	1	-1.1616	0.439383
		24	-0.388889	0.208082	1	-1.27717	0.499388
		25	-0.611111	0.183778	0.730781	-1.39564	0.173414
		26	-0.611111	0.179407	0.585772	-1.37698	0.154757
		27	-0.694444	0.172836	0.104034	-1.43226	0.0433701
	23	1	1.861*	0.169747	2.537e-10	1.13648	2.58574
		2	1.639*	0.187518	8.92225e-08	0.838395	2.43938
		3	1.444*	0.204879	1.15516e-05	0.569841	2.31905
		4	1.472*	0.184675	7.81934e-07	0.683866	2.26058
		5	1.611*	0.204232	9.9376e-07	0.739268	2.48295
		6	1.528*	0.161767	1.29968e-08	0.837215	2.21834
		7	0.861*	0.165005	0.0029051	0.156725	1.5655
		8	1.222*	0.164804	3.92473e-06	0.518692	1.92575
		9	1.083*	0.161221	3.09504e-05	0.395102	1.77156
		10	1.139*	0.183237	0.000141163	0.356671	1.92111
		11	1.250*	0.170783	5.21759e-06	0.52095	1.97905
		12	0.750*	0.15622	0.0102598	0.0831143	1.41689
		13	0.666667	0.159364	0.0642742	-0.0136386	1.34697
		14	0.805556	0.206326	0.144411	-0.075227	1.68634
		15	0.444444	0.171105	1	-0.285982	1.17487
		16	0.472222	0.161767	1	-0.21834	1.16278
		17	0.416667	0.15622	1	-0.250219	1.08355
		18	0.472222	0.171298	1	-0.259029	1.20347
		19	0.277778	0.185212	1	-0.512869	1.06842
		20	0.416667	0.175368	1	-0.331959	1.16529
		21	0.527778	0.156784	0.653541	-0.141513	1.19707
[truncated: 109 more rows]
